# Supplementary material for: Single-Cell RNA Sequencing of Peripheral Blood Mononuclear Cells From Pediatric Coeliac Disease Patients Suggests Potential Pre-Seroconversion Markers
Source: Front Immunol. 2022 Mar 15;13:843086. doi: 10.3389/fimmu.2022.843086 (PMC8964997; doi:10.3389/fimmu.2022.843086)
Supplement: Supplementary Data Sheet 2 — Matrix of scRNAseq raw counts of genes per cell-barcode. [file DataSheet_2.zip]

Archive with 1 entries (1 files):
- Supplementary_Table_8_scRNAseq_rawcounts.csv
