# Supplementary material for: Single-Cell RNA Sequencing of Peripheral Blood Mononuclear Cells From Pediatric Coeliac Disease Patients Suggests Potential Pre-Seroconversion Markers
Source: Front Immunol. 2022 Mar 15;13:843086. doi: 10.3389/fimmu.2022.843086 (PMC8964997; doi:10.3389/fimmu.2022.843086)
Supplement: Supplementary Table 2 — List of DEG classified as active CeD markers per cell-type. [file Table_2.xlsx]

## Sheet: CD4+ T cells
Result	CD4+ T_ControlT1vsCeDT1	CD4+ T_CeDT0vsCeDT1	SYMBOL	ENSEMBL	ENTREZID	log2FoldChange_median
Upregulated	0.2639157	NA	ACAP1	ENSG00000072818	9744	0.2639157
Upregulated	0.4193298	0.2932142	ACTB	ENSG00000075624	60	0.3562720
Upregulated	NA	0.3315832	AES	ENSG00000104964	166	0.3315832
Upregulated	0.3824874	0.3116844	ANAPC16	ENSG00000166295	119504	0.3470859
Upregulated	0.2528827	NA	ARPC3	ENSG00000111229	10094	0.2528827
Upregulated	NA	0.3104458	ATP5E	ENSG00000124172	514	0.3104458
Upregulated	NA	0.2611351	BCAP31	ENSG00000185825	10134	0.2611351
Upregulated	0.2629250	0.2772724	BIN2	ENSG00000110934	51411	0.2700987
Upregulated	NA	0.2784608	BLOC1S1	ENSG00000135441	2647	0.2784608
Upregulated	0.3608989	NA	C1orf162	ENSG00000143110	128346	0.3608989
Upregulated	NA	0.2735018	CAPZB	ENSG00000077549	832	0.2735018
Upregulated	NA	0.3063590	CCND3	ENSG00000112576	896	0.3063590
Upregulated	0.3504627	NA	CD27	ENSG00000139193	939	0.3504627
Upregulated	0.4136652	0.3485793	CD3D	ENSG00000167286	915	0.3811223
Upregulated	0.3833402	0.3272581	CD3E	ENSG00000198851	916	0.3552991
Upregulated	NA	0.3898285	CD3G	ENSG00000160654	917	0.3898285
Upregulated	0.8448813	0.6428008	CD52	ENSG00000169442	1043	0.7438410
Upregulated	0.3407167	0.3924055	CD8B	ENSG00000172116	100996919	0.3665611
Upregulated	0.3091582	0.2641072	CORO1A	ENSG00000102879	11151	0.2866327
Upregulated	0.3027303	0.2712119	CORO1B	ENSG00000172725	57175	0.2869711
Upregulated	0.2928890	0.3700924	CYBA	ENSG00000051523	1535	0.3314907
Upregulated	0.2677589	NA	DAD1	ENSG00000129562	1603	0.2677589
Upregulated	0.2519380	0.3125198	EVL	ENSG00000196405	51466	0.2822289
Upregulated	0.4946666	0.3455343	FOS	ENSG00000170345	2353	0.4201005
Upregulated	NA	0.2720732	FTL	ENSG00000087086	2512	0.2720732
Upregulated	NA	0.2644186	GAPDH	ENSG00000111640	2597	0.2644186
Upregulated	0.3450872	NA	GIMAP4	ENSG00000133574	55303	0.3450872
Upregulated	0.3028262	NA	GMFG	ENSG00000130755	9535	0.3028262
Upregulated	0.2552825	0.2776441	GPSM3	ENSG00000206314	63940	0.2664633
Upregulated	0.4473428	0.3246670	HCST	ENSG00000126264	10870	0.3860049
Upregulated	0.2517682	0.3174798	IFITM2	ENSG00000185201	10581	0.2846240
Upregulated	0.2528593	NA	IL2RG	ENSG00000147168	3561	0.2528593
Upregulated	0.2516534	NA	ISG20	ENSG00000172183	3669	0.2516534
Upregulated	NA	0.3069197	ITM2B	ENSG00000136156	9445	0.3069197
Upregulated	0.6877201	0.9901603	KLF2	ENSG00000127528	10365	0.8389402
Upregulated	0.3612719	NA	LAMTOR4	ENSG00000188186	389541	0.3612719
Upregulated	0.2860661	0.2693709	LINC00861	ENSG00000245164	100130231	0.2777185
Upregulated	0.3244559	0.3469745	LSP1	ENSG00000269099	NA	0.3357152
Upregulated	0.4893160	0.3336438	LTB	ENSG00000231314	4050	0.4114799
Upregulated	0.2684802	0.2603177	MINOS1	ENSG00000173436	440574	0.2643989
Upregulated	NA	0.3134043	MT-ATP6	ENSG00000198899	4508	0.3134043
Upregulated	NA	0.4393495	MT-CO1	ENSG00000198804	4512	0.4393495
Upregulated	NA	0.3863201	MT-ND4	ENSG00000198886	4538	0.3863201
Upregulated	0.5790104	0.3929590	MYL12A	ENSG00000101608	10627	0.4859847
Upregulated	0.3379727	0.3319355	NDUFA3	ENSG00000170906	4696	0.3349541
Upregulated	0.3025276	NA	NDUFB1	ENSG00000183648	4707	0.3025276
Upregulated	0.3380672	NA	NOSIP	ENSG00000142546	51070	0.3380672
Upregulated	0.3543420	0.3096014	PCBP1	ENSG00000169564	5093	0.3319717
Upregulated	0.3895879	0.3594166	PFN1	ENSG00000108518	5216	0.3745023
Upregulated	0.2796371	0.2510905	POLD4	ENSG00000175482	57804	0.2653638
Upregulated	0.3102109	NA	PPP1CA	ENSG00000172531	5499	0.3102109
Upregulated	NA	0.3718715	PRDX2	ENSG00000167815	7001	0.3718715
Upregulated	0.2864374	NA	PSMB10	ENSG00000205220	5699	0.2864374
Upregulated	NA	0.2722663	PSME1	ENSG00000092010	5720	0.2722663
Upregulated	0.2759380	NA	RAC1	ENSG00000136238	5879	0.2759380
Upregulated	0.2659823	0.3175114	RAC2	ENSG00000128340	5880	0.2917468
Upregulated	NA	0.2860977	RNASET2	ENSG00000026297	8635	0.2860977
Upregulated	0.6845639	0.4269901	RPL36A	ENSG00000241343	100529097	0.5557770
Upregulated	0.3055178	0.3388826	RPS10	ENSG00000124614	6204	0.3222002
Upregulated	NA	0.2803800	S100A10	ENSG00000197747	6281	0.2803800
Upregulated	0.7101049	0.7754309	S100A4	ENSG00000196154	6275	0.7427679
Upregulated	0.3072448	0.5286563	S100A6	ENSG00000197956	6277	0.4179505
Upregulated	0.7127628	0.4148884	SELL	ENSG00000188404	6402	0.5638256
Upregulated	NA	0.3415020	SEPW1	ENSG00000178980	6415	0.3415020
Upregulated	NA	0.4980034	SERF2	ENSG00000140264	100302254	0.4980034
Upregulated	NA	0.3940118	SH3BGRL3	ENSG00000142669	83442	0.3940118
Upregulated	NA	0.3390591	SIAH2	ENSG00000181788	6478	0.3390591
Upregulated	NA	0.2620653	TBCA	ENSG00000171530	6902	0.2620653
Upregulated	0.3892535	0.4230397	TMSB10	ENSG00000034510	9168	0.4061466
Upregulated	0.4337333	0.2872669	TMSB4X	ENSG00000205542	7114	0.3605001
Upregulated	0.4404890	0.2728779	TRAF3IP3	ENSG00000009790	80342	0.3566835
Upregulated	0.2822799	0.3669136	TSPO	ENSG00000100300	706	0.3245967
Upregulated	NA	0.2840483	TSTD1	ENSG00000215845	100131187	0.2840483
Upregulated	NA	0.2568726	UQCR11.1	NA	NA	0.2568726
Upregulated	0.3182969	NA	USMG5	ENSG00000173915	84833	0.3182969
Upregulated	0.2526103	NA	VAMP2	ENSG00000220205	6844	0.2526103
Upregulated	0.2784313	NA	VAMP8	ENSG00000118640	8673	0.2784313
Upregulated	NA	0.2729832	XIST	ENSG00000229807	7503	0.2729832
Result	CD4+ T_ControlT1vsCeDT1	CD4+ T_CeDT0vsCeDT1	SYMBOL	ENSEMBL	ENTREZID	log2FoldChange_median
Downregulated	NA	-0.2779754	ABCF1	ENSG00000232169	23	-0.2779754
Downregulated	-0.3884552	NA	ALG13	ENSG00000101901	79868	-0.3884552
Downregulated	-0.3208987	NA	AMD1	ENSG00000123505	262	-0.3208987
Downregulated	NA	-0.2626869	ANKRD11	ENSG00000167522	29123	-0.2626869
Downregulated	-0.5041601	-0.4567517	ANKRD12	ENSG00000101745	23253	-0.4804559
Downregulated	-0.3147824	-0.2813887	ARID4B	ENSG00000054267	51742	-0.2980856
Downregulated	-0.6783783	-0.7632822	ARID5A	ENSG00000196843	10865	-0.7208303
Downregulated	-0.4481749	NA	ARL6IP1	ENSG00000170540	23204	-0.4481749
Downregulated	-0.2863874	NA	ATP1A1	ENSG00000163399	476	-0.2863874
Downregulated	-0.2780034	NA	ATP2B1	ENSG00000070961	490	-0.2780034
Downregulated	-0.2945448	-0.2847937	ATP5B	ENSG00000110955	506	-0.2896692
Downregulated	-0.2575391	NA	ATP6V0D1	ENSG00000159720	9114	-0.2575391
Downregulated	NA	-0.3494763	BATF	ENSG00000156127	10538	-0.3494763
Downregulated	-0.3296497	-0.3215507	BAZ1A	ENSG00000198604	11177	-0.3256002
Downregulated	NA	-0.3111226	BBX	ENSG00000114439	56987	-0.3111226
Downregulated	-0.3485297	NA	BCAS2	ENSG00000116752	10286	-0.3485297
Downregulated	-0.6919607	-0.4536250	BIRC3	ENSG00000023445	330	-0.5727929
Downregulated	-0.3924513	-0.4651609	BRD2	ENSG00000236227	6046	-0.4288061
Downregulated	-0.2839469	NA	BTG2	ENSG00000159388	7832	-0.2839469
Downregulated	-0.3006922	-0.2912152	BZW1	ENSG00000082153	9689	-0.2959537
Downregulated	NA	-0.3208198	C1orf43	ENSG00000143612	25912	-0.3208198
Downregulated	-0.3315120	-0.3961684	C1orf63	ENSG00000117616	101928189	-0.3638402
Downregulated	-0.2806175	NA	C6orf62	ENSG00000112308	81688	-0.2806175
Downregulated	-0.2645239	-0.2709137	C7orf55-LUC7L2	ENSG00000146963	51631	-0.2677188
Downregulated	-0.3019490	NA	CALR	ENSG00000179218	811	-0.3019490
Downregulated	-0.3720812	NA	CAPZA1	ENSG00000116489	829	-0.3720812
Downregulated	-0.2910628	NA	CASP3	ENSG00000164305	836	-0.2910628
Downregulated	NA	-0.2596723	CASP8	ENSG00000064012	841	-0.2596723
Downregulated	NA	-0.2587703	CBX6	ENSG00000183741	23466	-0.2587703
Downregulated	-0.3772134	NA	CCNH	ENSG00000134480	902	-0.3772134
Downregulated	NA	-0.2594293	CCNL1	ENSG00000163660	57018	-0.2594293
Downregulated	-0.2588379	-0.2529054	CCT2	ENSG00000166226	10576	-0.2558717
Downregulated	NA	-0.2659021	CD164	ENSG00000135535	8763	-0.2659021
Downregulated	NA	-0.2701387	CD6	ENSG00000013725	923	-0.2701387
Downregulated	-0.2830172	NA	CD83	ENSG00000112149	9308	-0.2830172
Downregulated	-0.2622981	NA	CDC42	ENSG00000070831	998	-0.2622981
Downregulated	-0.3970147	-0.2603375	CDC42SE2	ENSG00000158985	56990	-0.3286761
Downregulated	NA	-0.3086758	CELF1	ENSG00000149187	10658	-0.3086758
Downregulated	-0.2546210	NA	CHCHD7	ENSG00000170791	79145	-0.2546210
Downregulated	-0.6091041	-0.3099425	CHD1	ENSG00000153922	1105	-0.4595233
Downregulated	-0.3421034	-0.2572555	CHD2	ENSG00000173575	1106	-0.2996794
Downregulated	-0.3661758	-0.2670936	CKS2	ENSG00000123975	1164	-0.3166347
Downregulated	-0.2619079	NA	CLK1	ENSG00000013441	1195	-0.2619079
Downregulated	NA	-0.2601847	CNBP	ENSG00000169714	7555	-0.2601847
Downregulated	-0.3245164	NA	CNOT6L	ENSG00000138767	246175	-0.3245164
Downregulated	-0.2875661	NA	COPB1	ENSG00000129083	1315	-0.2875661
Downregulated	-0.4175141	-0.5232003	CSDE1	ENSG00000009307	7812	-0.4703572
Downregulated	-0.2648317	NA	CXorf40A	ENSG00000197620	91966	-0.2648317
Downregulated	-0.3129405	NA	DDIT3	ENSG00000175197	1649	-0.3129405
Downregulated	-0.3557170	-0.3474976	DDX21	ENSG00000165732	9188	-0.3516073
Downregulated	-0.3528586	-0.3089052	DDX24	ENSG00000089737	57062	-0.3308819
Downregulated	NA	-0.2868246	DDX39A	ENSG00000123136	10212	-0.2868246
Downregulated	-0.2907865	NA	DHX36	ENSG00000174953	170506	-0.2907865
Downregulated	NA	-0.2507025	DHX9	ENSG00000135829	1660	-0.2507025
Downregulated	-0.2986264	NA	DNAJB6	ENSG00000105993	10049	-0.2986264
Downregulated	-0.3089907	NA	DNAJC3	ENSG00000102580	5611	-0.3089907
Downregulated	-0.3252576	NA	EEF2	ENSG00000167658	1938	-0.3252576
Downregulated	NA	-0.2689184	EIF1	ENSG00000173812	10209	-0.2689184
Downregulated	NA	-0.2686493	EIF1B	ENSG00000114784	10289	-0.2686493
Downregulated	-0.6007132	-0.5554171	EIF4G2	ENSG00000110321	1982	-0.5780651
Downregulated	-0.3047423	-0.3107357	EIF4H	ENSG00000106682	7458	-0.3077390
Downregulated	-0.6241628	-0.4978334	EIF5	ENSG00000100664	1983	-0.5609981
Downregulated	NA	-0.2564346	ELF1	ENSG00000120690	1997	-0.2564346
Downregulated	-0.2990463	NA	ELMSAN1	ENSG00000156030	91748	-0.2990463
Downregulated	NA	-0.2604618	ETF1	ENSG00000120705	2107	-0.2604618
Downregulated	NA	-0.2689361	FAM102A	ENSG00000167106	399665	-0.2689361
Downregulated	-0.3276206	-0.4391648	FAM118A	ENSG00000100376	55007	-0.3833927
Downregulated	-0.4233310	NA	FAM133B	ENSG00000234545	257415	-0.4233310
Downregulated	-0.2980955	-0.2796859	G3BP1	ENSG00000145907	10146	-0.2888907
Downregulated	-0.3423956	-0.2788321	G3BP2	ENSG00000138757	9908	-0.3106138
Downregulated	-0.4846538	-0.4139274	GADD45B	ENSG00000099860	4616	-0.4492906
Downregulated	-0.3954898	-0.6932921	GIMAP7	ENSG00000179144	168537	-0.5443910
Downregulated	-0.2865341	NA	GLIPR1	ENSG00000139278	11010	-0.2865341
Downregulated	-0.2724990	NA	GNG2	ENSG00000186469	54331	-0.2724990
Downregulated	-0.3615842	-0.3588836	GNL3	ENSG00000163938	100113381	-0.3602339
Downregulated	-0.4630202	-0.2675028	GOLGA4	ENSG00000144674	2803	-0.3652615
Downregulated	-0.4118688	-0.3258513	GOLGB1	ENSG00000173230	2804	-0.3688601
Downregulated	-0.3024295	NA	GPBP1	ENSG00000062194	65056	-0.3024295
Downregulated	NA	-0.2792565	GPBP1L1	ENSG00000159592	60313	-0.2792565
Downregulated	-0.3000440	NA	GPR132	ENSG00000183484	29933	-0.3000440
Downregulated	-0.2733506	-0.3268262	GPR183	ENSG00000169508	1880	-0.3000884
Downregulated	-0.4032598	-0.3242498	GSPT1	ENSG00000103342	2935	-0.3637548
Downregulated	-0.4257716	-0.4207122	GTF2B	ENSG00000137947	2959	-0.4232419
Downregulated	-0.2528404	NA	H2AFV	ENSG00000105968	94239	-0.2528404
Downregulated	-0.5130224	-0.4745973	H2AFZ	ENSG00000164032	3015	-0.4938098
Downregulated	-0.4062402	-0.4090572	HBP1	ENSG00000105856	26959	-0.4076487
Downregulated	-0.3996716	NA	HERPUD1	ENSG00000051108	9709	-0.3996716
Downregulated	-0.2608083	-0.3486875	HIAT1	ENSG00000156875	64645	-0.3047479
Downregulated	NA	-0.3922335	HIF1A	ENSG00000100644	3091	-0.3922335
Downregulated	-0.5577603	NA	HIST1H4C	ENSG00000197061	554313	-0.5577603
Downregulated	-0.4397020	-0.2852403	HMHA1	ENSG00000180448	23526	-0.3624712
Downregulated	-0.2902307	NA	HN1	ENSG00000189159	51155	-0.2902307
Downregulated	-0.2608871	NA	HNRNPAB	ENSG00000197451	3182	-0.2608871
Downregulated	-0.3235274	-0.3573930	HNRNPF	ENSG00000169813	3185	-0.3404602
Downregulated	-0.4132366	NA	HNRNPH1	ENSG00000169045	3187	-0.4132366
Downregulated	-0.2608364	-0.3029900	HNRNPK	ENSG00000165119	3190	-0.2819132
Downregulated	-0.3707804	NA	HNRNPU	ENSG00000153187	3192	-0.3707804
Downregulated	-0.4764830	-0.3219861	HSPA9	ENSG00000113013	3313	-0.3992345
Downregulated	-0.2684432	NA	HSPE1	ENSG00000115541	3336	-0.2684432
Downregulated	-0.5663601	-0.3894232	HSPH1	ENSG00000120694	10808	-0.4778916
Downregulated	-0.3791853	-0.2516816	ICOS	ENSG00000163600	29851	-0.3154334
Downregulated	-0.5772200	-0.3544426	IDI1	ENSG00000067064	3422	-0.4658313
Downregulated	NA	-0.3221336	IFI44L	ENSG00000137959	10964	-0.3221336
Downregulated	NA	-0.2634552	IFNGR1	ENSG00000027697	3459	-0.2634552
Downregulated	-0.2628910	NA	IFRD1	ENSG00000006652	3475	-0.2628910
Downregulated	-0.2656566	NA	IK	ENSG00000113141	3550	-0.2656566
Downregulated	-0.3514887	NA	IL27RA	ENSG00000104998	9466	-0.3514887
Downregulated	-0.2986330	-0.4428169	ILF2	ENSG00000143621	3608	-0.3707249
Downregulated	-0.2915631	NA	INPP4A	ENSG00000040933	3631	-0.2915631
Downregulated	-0.4361394	NA	INSIG1	ENSG00000186480	3638	-0.4361394
Downregulated	-0.3048117	NA	IRF1	ENSG00000125347	3659	-0.3048117
Downregulated	-0.4084241	NA	ISCA1	ENSG00000135070	81689	-0.4084241
Downregulated	-0.4068093	-0.4991972	JMJD1C	ENSG00000171988	221037	-0.4530032
Downregulated	-0.4081420	NA	JOSD1	ENSG00000100221	9929	-0.4081420
Downregulated	-0.4930041	-0.2777025	KDM6B	ENSG00000132510	23135	-0.3853533
Downregulated	-0.2865806	-0.2672089	KMT2E	ENSG00000005483	55904	-0.2768947
Downregulated	NA	-0.3852364	KRAS	ENSG00000133703	3845	-0.3852364
Downregulated	-0.3244484	NA	LBH	ENSG00000213626	81606	-0.3244484
Downregulated	-0.6137839	-0.4938148	LDHA	ENSG00000134333	3939	-0.5537994
Downregulated	NA	-0.2751937	LIMD2	ENSG00000136490	80774	-0.2751937
Downregulated	-0.3968170	-0.4115799	LMNA	ENSG00000160789	4000	-0.4041984
Downregulated	-0.3170457	NA	LRRFIP1	ENSG00000124831	9208	-0.3170457
Downregulated	NA	-0.2597702	LSM14A	ENSG00000262860	26065	-0.2597702
Downregulated	-0.2979240	NA	MANF	ENSG00000259880	7873	-0.2979240
Downregulated	-0.2716401	NA	MAP1LC3B	ENSG00000140941	81631	-0.2716401
Downregulated	-0.2927761	-0.2825882	MAPK1IP1L	ENSG00000168175	93487	-0.2876822
Downregulated	-0.2874462	NA	MAPRE1	ENSG00000101367	22919	-0.2874462
Downregulated	-0.3179356	-0.2629840	MARCH6	ENSG00000145495	10299	-0.2904598
Downregulated	-0.4596548	-0.3349262	MARCKSL1	ENSG00000175130	65108	-0.3972905
Downregulated	-0.2718680	NA	MATR3	ENSG00000015479	724102	-0.2718680
Downregulated	-0.2947235	-0.3014889	MCL1	ENSG00000143384	4170	-0.2981062
Downregulated	-0.3233649	NA	MIDN	ENSG00000167470	90007	-0.3233649
Downregulated	-0.3485313	NA	MIR24-2	ENSG00000267519	407013	-0.3485313
Downregulated	-0.2536896	-0.2599885	MORF4L2	ENSG00000123562	9643	-0.2568390
Downregulated	NA	-0.2527961	MPC2	ENSG00000143158	25874	-0.2527961
Downregulated	NA	-0.2796086	MRPS18C	ENSG00000163319	51023	-0.2796086
Downregulated	-0.2593907	NA	MTHFD2	ENSG00000065911	10797	-0.2593907
Downregulated	-0.3928872	NA	NABP1	ENSG00000173559	64859	-0.3928872
Downregulated	-0.2929748	NA	NAMPT	ENSG00000105835	10135	-0.2929748
Downregulated	-0.4936157	-0.3167816	NANS	ENSG00000095380	54187	-0.4051986
Downregulated	-0.2838289	-0.3016658	NASP	ENSG00000132780	4678	-0.2927473
Downregulated	-0.3016481	NA	NCL	ENSG00000115053	4691	-0.3016481
Downregulated	-0.3419482	NA	NDFIP1	ENSG00000131507	80762	-0.3419482
Downregulated	NA	-0.2830392	NDUFS3	ENSG00000213619	4722	-0.2830392
Downregulated	NA	-0.3502314	NDUFV2	ENSG00000178127	4729	-0.3502314
Downregulated	NA	-0.3366363	NEU1	ENSG00000234846	4758	-0.3366363
Downregulated	-0.3338640	NA	NFATC1	ENSG00000131196	4772	-0.3338640
Downregulated	-0.7032970	-0.3033337	NFE2L2	ENSG00000116044	4780	-0.5033153
Downregulated	-0.2555969	-0.3971718	NFKB2	ENSG00000077150	4791	-0.3263843
Downregulated	-0.3392124	-0.4614533	NFKBIA	ENSG00000100906	4792	-0.4003329
Downregulated	-0.3402038	NA	NHP2L1	ENSG00000100138	4809	-0.3402038
Downregulated	-0.2955402	NA	NOP56	ENSG00000101361	100302138	-0.2955402
Downregulated	-0.2955763	-0.3862393	NOP58	ENSG00000055044	51602	-0.3409078
Downregulated	-0.3114776	-0.2982169	NR1H2	ENSG00000131408	7376	-0.3048473
Downregulated	-0.2984280	NA	NR3C1	ENSG00000113580	2908	-0.2984280
Downregulated	-0.3008233	NA	NR4A1	ENSG00000123358	3164	-0.3008233
Downregulated	-0.2918914	NA	NRBF2	ENSG00000148572	29982	-0.2918914
Downregulated	-0.3371588	NA	OAT	ENSG00000065154	4942	-0.3371588
Downregulated	NA	-0.3081545	OSBPL8	ENSG00000091039	114882	-0.3081545
Downregulated	-0.4224448	-0.3722844	PABPC1	ENSG00000070756	26986	-0.3973646
Downregulated	-0.2908402	-0.2595884	PAFAH1B1	ENSG00000007168	5048	-0.2752143
Downregulated	-0.2548912	NA	PAIP2	ENSG00000120727	51247	-0.2548912
Downregulated	-0.2750495	NA	PASK	ENSG00000115687	23178	-0.2750495
Downregulated	NA	-0.2569984	PCM1	ENSG00000078674	5108	-0.2569984
Downregulated	-0.6268367	-0.6732344	PDCD4	ENSG00000150593	100616113	-0.6500355
Downregulated	-0.2530670	NA	PDE3B	ENSG00000261923	5140	-0.2530670
Downregulated	-0.3177044	NA	PDIA3	ENSG00000167004	2923	-0.3177044
Downregulated	-0.3733933	NA	PER1	ENSG00000179094	102465532	-0.3733933
Downregulated	NA	-0.2579415	PFDN2	ENSG00000143256	5202	-0.2579415
Downregulated	-0.3129015	NA	PHLDB3	ENSG00000176531	653583	-0.3129015
Downregulated	NA	-0.2642492	PIM1	ENSG00000137193	5292	-0.2642492
Downregulated	NA	-0.3367136	PIM2	ENSG00000102096	11040	-0.3367136
Downregulated	-0.4966292	-0.3630226	PIM3	ENSG00000198355	415116	-0.4298259
Downregulated	-0.2786361	NA	PLEKHB2	ENSG00000115762	55041	-0.2786361
Downregulated	-0.3155416	-0.3022566	PNPLA8	ENSG00000135241	50640	-0.3088991
Downregulated	-0.4825024	-0.3013971	PNRC1	ENSG00000146278	10957	-0.3919497
Downregulated	-0.3761029	-0.3192600	PPIL4	ENSG00000131013	85313	-0.3476815
Downregulated	-0.6484841	NA	PPP1CB	ENSG00000213639	5500	-0.6484841
Downregulated	-0.2700540	NA	PRPF4B	ENSG00000112739	8899	-0.2700540
Downregulated	-0.3822487	-0.2813884	PRRC2C	ENSG00000117523	23215	-0.3318186
Downregulated	NA	-0.2776915	PSMD12	ENSG00000197170	5718	-0.2776915
Downregulated	-0.5683762	NA	PTP4A1	ENSG00000112245	7803	-0.5683762
Downregulated	NA	-0.3882369	RALA	ENSG00000006451	5898	-0.3882369
Downregulated	NA	-0.2565003	RANBP3	ENSG00000031823	8498	-0.2565003
Downregulated	NA	-0.2955189	RANGAP1	ENSG00000100401	5905	-0.2955189
Downregulated	-0.2537857	NA	RAP1B	ENSG00000127314	5908	-0.2537857
Downregulated	-0.2997774	NA	RASA3	ENSG00000185989	22821	-0.2997774
Downregulated	-0.4865761	NA	RASGEF1B	ENSG00000138670	153020	-0.4865761
Downregulated	-0.3051349	-0.2732302	RB1CC1	ENSG00000023287	9821	-0.2891825
Downregulated	-0.2575010	-0.2771833	RBM25	ENSG00000119707	58517	-0.2673421
Downregulated	NA	-0.2760591	RBM39	ENSG00000131051	9584	-0.2760591
Downregulated	-0.3499702	-0.3713571	RBM8A	ENSG00000131795	9939	-0.3606636
Downregulated	-0.4011499	NA	REL	ENSG00000162924	5966	-0.4011499
Downregulated	NA	-0.2926313	RELA	ENSG00000173039	5970	-0.2926313
Downregulated	-0.2841309	-0.2873197	RELB	ENSG00000104856	5971	-0.2857253
Downregulated	NA	-0.3303537	RHBDD2	ENSG00000005486	57414	-0.3303537
Downregulated	-0.4278988	NA	RNF125	ENSG00000101695	54941	-0.4278988
Downregulated	-0.3113628	NA	RNF168	ENSG00000163961	165918	-0.3113628
Downregulated	-0.3271100	NA	RP11-138A9.2	ENSG00000273319	NA	-0.3271100
Downregulated	-0.2643149	NA	RP4-594I10.3	ENSG00000264443	100506985	-0.2643149
Downregulated	-0.2586555	-0.2722147	RPL7L1	ENSG00000146223	285855	-0.2654351
Downregulated	-0.2643419	-0.3460595	RSRC2	ENSG00000111011	65117	-0.3052007
Downregulated	NA	-0.2514103	SAFB	ENSG00000160633	6294	-0.2514103
Downregulated	-0.2982586	NA	SAFB2	ENSG00000130254	9667	-0.2982586
Downregulated	-0.3264443	NA	SAMSN1	ENSG00000155307	64092	-0.3264443
Downregulated	-0.2802979	NA	SAR1A	ENSG00000079332	56681	-0.2802979
Downregulated	NA	-0.2970218	SELT	ENSG00000198843	51714	-0.2970218
Downregulated	NA	-0.2982438	SERINC1	ENSG00000111897	57515	-0.2982438
Downregulated	-0.2745081	NA	SERTAD1	ENSG00000197019	29950	-0.2745081
Downregulated	-0.3836228	-0.4411971	SETD5-AS1	ENSG00000206573	440944	-0.4124100
Downregulated	-0.2542180	-0.2768844	SF1	ENSG00000168066	7536	-0.2655512
Downregulated	NA	-0.2792995	SF3B1	ENSG00000115524	23451	-0.2792995
Downregulated	-0.5145744	-0.3646750	SFPQ	ENSG00000116560	6421	-0.4396247
Downregulated	NA	-0.2643720	SH2D1A	ENSG00000183918	4068	-0.2643720
Downregulated	-0.6569834	-0.3872483	SKIL	ENSG00000136603	6498	-0.5221158
Downregulated	-0.3122437	-0.2885951	SLBP	ENSG00000163950	7884	-0.3004194
Downregulated	-0.3495137	-0.3394489	SLC25A3	ENSG00000075415	5250	-0.3444813
Downregulated	-0.3622640	-0.2775549	SLC3A2	ENSG00000168003	6520	-0.3199095
Downregulated	-0.2510042	-0.2585585	SMARCA5	ENSG00000153147	8467	-0.2547813
Downregulated	-0.4472599	NA	SMDT1	ENSG00000183172	91689	-0.4472599
Downregulated	-0.3146986	NA	SNAPC1	ENSG00000023608	6617	-0.3146986
Downregulated	NA	-0.2776575	SNRNP40	ENSG00000060688	9410	-0.2776575
Downregulated	NA	-0.2706164	SNRPG	ENSG00000143977	6637	-0.2706164
Downregulated	-0.3423377	-0.3251870	SNX9	ENSG00000130340	51429	-0.3337624
Downregulated	-0.4013476	NA	SOCS1	ENSG00000185338	8651	-0.4013476
Downregulated	-0.3797185	NA	SOCS3	ENSG00000184557	9021	-0.3797185
Downregulated	-0.2564834	-0.2833743	SPOCK2	ENSG00000107742	9806	-0.2699289
Downregulated	-0.5841660	-0.3919242	SQSTM1	ENSG00000161011	8878	-0.4880451
Downregulated	NA	-0.2749846	SRPR	ENSG00000182934	6734	-0.2749846
Downregulated	NA	-0.3083635	SRSF11	ENSG00000116754	9295	-0.3083635
Downregulated	-0.3636141	NA	SRSF6	ENSG00000124193	6431	-0.3636141
Downregulated	-0.3433368	-0.3766451	STK17A	ENSG00000164543	9263	-0.3599909
Downregulated	-0.5929704	-0.3142838	STK17B	ENSG00000081320	9262	-0.4536271
Downregulated	-0.3619373	-0.3651343	STRAP	ENSG00000023734	11171	-0.3635358
Downregulated	-0.2589176	NA	STX5	ENSG00000162236	6811	-0.2589176
Downregulated	NA	-0.2683186	SUB1	ENSG00000113387	10923	-0.2683186
Downregulated	-0.3266471	NA	SYAP1	ENSG00000169895	94056	-0.3266471
Downregulated	-0.4013984	-0.3167630	TAGAP	ENSG00000164691	117289	-0.3590807
Downregulated	-0.3145433	-0.3135744	TAGLN2	ENSG00000158710	8407	-0.3140588
Downregulated	NA	-0.2940291	TAP1	ENSG00000206297	6890	-0.2940291
Downregulated	NA	-0.2822869	TBC1D15	ENSG00000121749	64786	-0.2822869
Downregulated	-0.2621573	NA	TGIF1	ENSG00000177426	7050	-0.2621573
Downregulated	-0.3319985	NA	TLE3	ENSG00000140332	7090	-0.3319985
Downregulated	-0.2657769	-0.3338215	TMBIM6	ENSG00000139644	7009	-0.2997992
Downregulated	-0.3605001	NA	TMEM66	ENSG00000133872	51669	-0.3605001
Downregulated	-0.4708027	NA	TNFAIP3	ENSG00000118503	7128	-0.4708027
Downregulated	-0.3306450	NA	TNFRSF1B	ENSG00000028137	7133	-0.3306450
Downregulated	-0.5114458	NA	TOB1	ENSG00000141232	10140	-0.5114458
Downregulated	-0.3121036	NA	TOB2	ENSG00000183864	10766	-0.3121036
Downregulated	-0.3237686	NA	TPM4	ENSG00000167460	7171	-0.3237686
Downregulated	-0.2629567	NA	TRAF4	ENSG00000076604	9618	-0.2629567
Downregulated	-0.2677791	NA	TSC22D3	ENSG00000157514	1831	-0.2677791
Downregulated	-0.5144885	-0.3813454	TSPYL1	ENSG00000189241	7259	-0.4479170
Downregulated	-0.3736993	-0.3225325	TSPYL2	ENSG00000184205	64061	-0.3481159
Downregulated	-0.3032300	NA	TTC3	ENSG00000182670	286495	-0.3032300
Downregulated	-0.3553917	-0.3355557	U2AF1	ENSG00000160201	7307	-0.3454737
Downregulated	-0.4311657	-0.4473352	UBC	ENSG00000150991	7316	-0.4392505
Downregulated	NA	-0.2553210	UBE2A	ENSG00000077721	7319	-0.2553210
Downregulated	-0.3608362	-0.2603799	UBE2B	ENSG00000119048	7320	-0.3106081
Downregulated	-0.2919433	NA	UBE2D3	ENSG00000109332	7323	-0.2919433
Downregulated	-0.2545147	NA	USP14	ENSG00000101557	9097	-0.2545147
Downregulated	NA	-0.2957914	USP16	ENSG00000156256	10600	-0.2957914
Downregulated	NA	-0.3071283	USP3	ENSG00000140455	9960	-0.3071283
Downregulated	-0.3597202	NA	USP36	ENSG00000055483	57602	-0.3597202
Downregulated	NA	-0.3090573	USP47	ENSG00000170242	55031	-0.3090573
Downregulated	-0.3773421	-0.3187693	VCP	ENSG00000165280	7415	-0.3480557
Downregulated	-0.3109216	NA	WDR33	ENSG00000136709	84826	-0.3109216
Downregulated	-0.4623383	-0.3059131	WTAP	ENSG00000146457	9589	-0.3841257
Downregulated	NA	-0.3220737	XAB2	ENSG00000076924	56949	-0.3220737
Downregulated	NA	-0.2700689	XRCC6	ENSG00000196419	2547	-0.2700689
Downregulated	-0.3136462	-0.3135368	YIPF5	ENSG00000145817	81555	-0.3135915
Downregulated	NA	-0.2564797	YTHDC1	ENSG00000257413	91746	-0.2564797
Downregulated	NA	-0.2676607	YTHDF2	ENSG00000198492	51441	-0.2676607
Downregulated	-0.2965010	NA	YWHAE	ENSG00000108953	7531	-0.2965010
Downregulated	-0.3504952	NA	ZBTB1	ENSG00000126804	22890	-0.3504952
Downregulated	-0.3099901	-0.3479064	ZEB1	ENSG00000148516	100996668	-0.3289482
Downregulated	-0.2899008	NA	ZFAND5	ENSG00000107372	7763	-0.2899008
Downregulated	-0.3541021	NA	ZFAND6	ENSG00000086666	54469	-0.3541021
Downregulated	-0.3369644	NA	ZFP36L1	ENSG00000185650	677	-0.3369644
Downregulated	NA	-0.3455757	ZNF267	ENSG00000185947	10308	-0.3455757

## Sheet: CD8+ T cells
Result	CD8+ T_ControlT1vsCeDT1	CD8+ T_CeDT0vsCeDT1	SYMBOL	ENSEMBL	ENTREZID	log2FoldChange_median
Upregulated	0.8819977	0.8065756	AC092580.4	ENSG00000235576	101929531	0.8442866
Upregulated	NA	0.4504196	ACTB	ENSG00000075624	60	0.4504196
Upregulated	0.4954044	0.6087731	ALOX5AP	ENSG00000132965	241	0.5520887
Upregulated	NA	0.3356054	ARHGDIB	ENSG00000111348	397	0.3356054
Upregulated	NA	0.6882224	ARPC1B	ENSG00000130429	10095	0.6882224
Upregulated	NA	0.5060127	ARPC3	ENSG00000111229	10094	0.5060127
Upregulated	0.5263145	NA	ARPC4	ENSG00000241553	10093	0.5263145
Upregulated	NA	0.3503877	ATP5E	ENSG00000124172	514	0.3503877
Upregulated	NA	0.5147144	ATP5I	ENSG00000169020	521	0.5147144
Upregulated	0.4081861	0.6194146	ATP6V0E1	ENSG00000113732	8992	0.5138003
Upregulated	NA	0.6202038	BIN2	ENSG00000110934	51411	0.6202038
Upregulated	0.6440184	0.5268019	C12orf75	ENSG00000235162	387882	0.5854101
Upregulated	0.5641151	NA	C1orf21	ENSG00000116667	81563	0.5641151
Upregulated	0.7425043	NA	CCL4	ENSG00000129277	6351	0.7425043
Upregulated	0.9541730	1.2264819	CCL5	ENSG00000161570	6352	1.0903275
Upregulated	0.5307438	NA	CD2	ENSG00000116824	914	0.5307438
Upregulated	NA	0.3928219	CD37	ENSG00000104894	951	0.3928219
Upregulated	0.7057026	0.6066741	CD3D	ENSG00000167286	915	0.6561883
Upregulated	0.3990936	0.5891313	CD3E	ENSG00000198851	916	0.4941124
Upregulated	NA	0.6623821	CD3G	ENSG00000160654	917	0.6623821
Upregulated	1.0765280	1.0947224	CD52	ENSG00000169442	1043	1.0856252
Upregulated	NA	0.6360721	CD74	ENSG00000019582	972	0.6360721
Upregulated	NA	0.5821320	CD8A	ENSG00000153563	925	0.5821320
Upregulated	0.5645083	0.6035272	CD99	ENSG00000002586	4267	0.5840178
Upregulated	NA	0.3274796	CFL1	ENSG00000172757	1072	0.3274796
Upregulated	0.5409763	NA	CKLF	ENSG00000217555	51192	0.5409763
Upregulated	0.3925378	0.5819216	CLIC1	ENSG00000223639	1192	0.4872297
Upregulated	0.7137538	0.8845336	CMC1	ENSG00000187118	152100	0.7991437
Upregulated	0.3535364	NA	COX6B1	ENSG00000126267	1340	0.3535364
Upregulated	1.1383121	1.2530552	CST7	ENSG00000077984	8530	1.1956836
Upregulated	1.0290319	1.0546500	CTSW	ENSG00000172543	1521	1.0418409
Upregulated	0.8293714	1.1928762	CYBA	ENSG00000051523	1535	1.0111238
Upregulated	NA	0.6009565	DUSP2	ENSG00000158050	1844	0.6009565
Upregulated	NA	0.3071604	EDF1	ENSG00000107223	8721	0.3071604
Upregulated	0.3189162	NA	EIF3K	ENSG00000178982	27335	0.3189162
Upregulated	NA	0.6299997	EVL	ENSG00000196405	51466	0.6299997
Upregulated	0.4912990	NA	F8A1	ENSG00000197932	474383	0.4912990
Upregulated	0.5463849	NA	FCGR3A	ENSG00000203747	2214	0.5463849
Upregulated	1.2678827	0.8912554	FGFBP2	ENSG00000137441	83888	1.0795691
Upregulated	NA	0.4445933	FTL	ENSG00000087086	2512	0.4445933
Upregulated	NA	0.4539618	GAPDH	ENSG00000111640	2597	0.4539618
Upregulated	0.5456376	NA	GMFG	ENSG00000130755	9535	0.5456376
Upregulated	1.6120466	1.1289267	GNLY	ENSG00000115523	10578	1.3704866
Upregulated	NA	0.4616737	GTF3A	ENSG00000122034	2971	0.4616737
Upregulated	1.3434782	0.9581626	GZMA	ENSG00000145649	3001	1.1508204
Upregulated	1.0789009	0.7854463	GZMB	ENSG00000100453	3002	0.9321736
Upregulated	1.4537529	1.0123668	GZMH	ENSG00000100450	2999	1.2330598
Upregulated	0.7976364	1.2761449	GZMK	ENSG00000113088	3003	1.0368906
Upregulated	0.6597906	0.9417556	GZMM	ENSG00000197540	3004	0.8007731
Upregulated	0.9040311	0.8462711	HCST	ENSG00000126264	10870	0.8751511
Upregulated	0.3569067	0.2853965	HLA-B	ENSG00000223532	3106	0.3211516
Upregulated	NA	0.3121607	HLA-C	ENSG00000233841	3107	0.3121607
Upregulated	0.5669095	NA	HLA-DPB1	ENSG00000230763	3115	0.5669095
Upregulated	0.5439774	0.7269428	HOPX	ENSG00000171476	84525	0.6354601
Upregulated	0.3782193	NA	IFITM1	ENSG00000185885	8519	0.3782193
Upregulated	0.5907410	0.6441682	IFITM2	ENSG00000185201	10581	0.6174546
Upregulated	NA	0.4727716	IL2RG	ENSG00000147168	3561	0.4727716
Upregulated	1.5096984	1.2896712	IL32	ENSG00000008517	9235	1.3996848
Upregulated	NA	0.6551597	IL7R	ENSG00000168685	3575	0.6551597
Upregulated	NA	0.5792886	ITGB2	ENSG00000160255	3689	0.5792886
Upregulated	NA	0.7132233	KLF2	ENSG00000127528	10365	0.7132233
Upregulated	1.2023761	1.5197376	KLRB1	ENSG00000111796	3820	1.3610568
Upregulated	0.7908569	0.6843029	KLRD1	ENSG00000134539	3824	0.7375799
Upregulated	0.5149960	0.6191218	KLRG1	ENSG00000139187	10219	0.5670589
Upregulated	0.9593137	NA	LGALS1	ENSG00000100097	3956	0.9593137
Upregulated	0.4316407	0.6206967	LSP1	ENSG00000269099	NA	0.5261687
Upregulated	0.4521592	0.6566876	LYAR	ENSG00000145220	55646	0.5544234
Upregulated	NA	0.4232422	MIF	ENSG00000240972	4282	0.4232422
Upregulated	NA	0.4472172	MT-ATP6	ENSG00000198899	4508	0.4472172
Upregulated	NA	0.2942601	MT-CO2	ENSG00000198712	4513	0.2942601
Upregulated	NA	0.4384118	MT-CYB	ENSG00000198727	4519	0.4384118
Upregulated	NA	0.4037516	MT-ND1	ENSG00000198888	4535	0.4037516
Upregulated	0.2893668	NA	MT-ND2	ENSG00000198763	4536	0.2893668
Upregulated	0.2901061	0.6654408	MT-ND4	ENSG00000198886	4538	0.4777734
Upregulated	0.5767301	0.7845173	MYL12A	ENSG00000101608	10627	0.6806237
Upregulated	0.4141854	NA	MYL12B	ENSG00000118680	103910	0.4141854
Upregulated	NA	0.3938354	MYL6	ENSG00000092841	4637	0.3938354
Upregulated	0.7736526	0.6779791	MYO1F	ENSG00000262149	4542	0.7258158
Upregulated	NA	0.5996517	NCR3	ENSG00000236315	259197	0.5996517
Upregulated	0.3414909	NA	NDUFB9	ENSG00000147684	4715	0.3414909
Upregulated	0.4180382	NA	NEDD8	ENSG00000129559	4738	0.4180382
Upregulated	1.2551843	0.9871003	NKG7	ENSG00000105374	4818	1.1211423
Upregulated	NA	0.3191155	OAZ1	ENSG00000104904	4946	0.3191155
Upregulated	0.5003228	0.6539855	PFN1	ENSG00000108518	5216	0.5771542
Upregulated	NA	0.2773895	PPDPF	ENSG00000125534	79144	0.2773895
Upregulated	0.2594316	0.6597945	PPP1CA	ENSG00000172531	5499	0.4596130
Upregulated	0.6181196	0.6090707	PRF1	ENSG00000180644	5551	0.6135952
Upregulated	NA	0.5299501	PSMB9	ENSG00000243594	5698	0.5299501
Upregulated	0.4484267	0.7009180	PSME1	ENSG00000092010	5720	0.5746724
Upregulated	NA	0.6736781	PTPRC	ENSG00000262418	5788	0.6736781
Upregulated	0.4730162	0.6813424	PTPRCAP	ENSG00000213402	5790	0.5771793
Upregulated	NA	0.8058543	RAC2	ENSG00000128340	5880	0.8058543
Upregulated	0.7079620	0.4721814	RARRES3	ENSG00000133321	5920	0.5900717
Upregulated	NA	0.3177805	RPL41	ENSG00000229117	6171	0.3177805
Upregulated	0.4504244	NA	RPS21	ENSG00000171858	6227	0.4504244
Upregulated	0.4634788	0.6154123	S100A10	ENSG00000197747	6281	0.5394455
Upregulated	1.5112198	1.2002166	S100A4	ENSG00000196154	6275	1.3557182
Upregulated	0.7924586	0.8434722	S100A6	ENSG00000197956	6277	0.8179654
Upregulated	0.5624521	0.6705281	SAMD3	ENSG00000164483	154075	0.6164901
Upregulated	0.5279020	NA	SEC61G	ENSG00000132432	23480	0.5279020
Upregulated	NA	0.6531057	SERF2	ENSG00000140264	100302254	0.6531057
Upregulated	0.5996521	0.8010602	SH3BGRL3	ENSG00000142669	83442	0.7003561
Upregulated	NA	0.4389798	SNRPD2	ENSG00000125743	6633	0.4389798
Upregulated	NA	0.3812777	SSR2	ENSG00000163479	6746	0.3812777
Upregulated	NA	0.5096110	TBCB	ENSG00000105254	1155	0.5096110
Upregulated	NA	0.4796042	TMEM258	ENSG00000134825	746	0.4796042
Upregulated	NA	0.4528027	TMSB10	ENSG00000034510	9168	0.4528027
Upregulated	0.5460181	0.5328830	TMSB4X	ENSG00000205542	7114	0.5394505
Upregulated	NA	0.6350211	TSPO	ENSG00000100300	706	0.6350211
Upregulated	0.7378152	NA	TXNIP	ENSG00000117289	10628	0.7378152
Upregulated	0.4873125	NA	VAMP8	ENSG00000118640	8673	0.4873125
Upregulated	0.4878568	NA	XIST	ENSG00000229807	7503	0.4878568
Result	CD8+ T_ControlT1vsCeDT1	CD8+ T_CeDT0vsCeDT1	SYMBOL	ENSEMBL	ENTREZID	log2FoldChange_median
Downregulated	NA	-0.2891748	ABT1	ENSG00000146109	29777	-0.2891748
Downregulated	-0.3475441	NA	AIF1	ENSG00000237727	199	-0.3475441
Downregulated	-0.3679578	-0.3816838	ALG13	ENSG00000101901	79868	-0.3748208
Downregulated	-0.3578044	-0.3728727	AMD1	ENSG00000123505	262	-0.3653386
Downregulated	-0.5392187	NA	AREG	ENSG00000109321	727738	-0.5392187
Downregulated	-0.3441433	NA	ARHGEF1	ENSG00000076928	100505585	-0.3441433
Downregulated	-0.3075548	-0.4495965	ARID4B	ENSG00000054267	51742	-0.3785756
Downregulated	-0.4714340	NA	ARL6IP1	ENSG00000170540	23204	-0.4714340
Downregulated	NA	-0.3768080	ATF4	ENSG00000128272	468	-0.3768080
Downregulated	-0.6319906	NA	ATP1A1	ENSG00000163399	476	-0.6319906
Downregulated	-0.7906613	-0.6268251	BIRC3	ENSG00000023445	330	-0.7087432
Downregulated	-0.4396531	-0.4555238	BRD2	ENSG00000236227	6046	-0.4475885
Downregulated	NA	-0.4171637	BZW1	ENSG00000082153	9689	-0.4171637
Downregulated	NA	-0.3959715	C1orf63	ENSG00000117616	101928189	-0.3959715
Downregulated	-0.5327977	-0.4581822	CALM2	ENSG00000143933	808	-0.4954899
Downregulated	-0.3468438	NA	CAMK4	ENSG00000152495	814	-0.3468438
Downregulated	-0.3134689	NA	CASP3	ENSG00000164305	836	-0.3134689
Downregulated	NA	-0.3387606	CCNI	ENSG00000118816	10983	-0.3387606
Downregulated	NA	-0.4987492	CCNL1	ENSG00000163660	57018	-0.4987492
Downregulated	-0.9891982	-0.7513118	CCR7	ENSG00000126353	1236	-0.8702550
Downregulated	NA	-0.3894094	CCT2	ENSG00000166226	10576	-0.3894094
Downregulated	-1.0434181	NA	CD55	ENSG00000196352	1604	-1.0434181
Downregulated	-0.4173608	-0.3522035	CD83	ENSG00000112149	9308	-0.3847821
Downregulated	NA	-0.2560209	CDC42	ENSG00000070831	998	-0.2560209
Downregulated	NA	-0.3889983	CENPC	ENSG00000145241	1060	-0.3889983
Downregulated	-0.7276001	-0.3823628	CHD1	ENSG00000153922	1105	-0.5549814
Downregulated	NA	-0.4365890	CHD2	ENSG00000173575	1106	-0.4365890
Downregulated	-0.2819625	NA	CHIC2	ENSG00000109220	26511	-0.2819625
Downregulated	NA	-0.3131040	CIB1	ENSG00000185043	10519	-0.3131040
Downregulated	-0.4016481	NA	CKS2	ENSG00000123975	1164	-0.4016481
Downregulated	NA	-0.5119009	CLK1	ENSG00000013441	1195	-0.5119009
Downregulated	-0.3935861	NA	CLN8	ENSG00000182372	101927714	-0.3935861
Downregulated	NA	-0.3721372	CNOT8	ENSG00000155508	9337	-0.3721372
Downregulated	NA	-0.3257063	COX4I1	ENSG00000131143	1327	-0.3257063
Downregulated	-0.7313850	-0.3771435	CREM	ENSG00000095794	1390	-0.5542642
Downregulated	NA	-0.4197280	CSDE1	ENSG00000009307	7812	-0.4197280
Downregulated	-0.3605389	NA	CSRNP1	ENSG00000144655	64651	-0.3605389
Downregulated	-0.2998367	NA	CXorf40A	ENSG00000197620	91966	-0.2998367
Downregulated	NA	-0.4261790	CYTIP	ENSG00000115165	9595	-0.4261790
Downregulated	NA	-0.3104098	DCP1A	ENSG00000162290	55802	-0.3104098
Downregulated	NA	-0.5204215	DDIT3	ENSG00000175197	1649	-0.5204215
Downregulated	-0.3055178	-0.3155324	DDX24	ENSG00000089737	57062	-0.3105251
Downregulated	NA	-0.3320443	DDX39A	ENSG00000123136	10212	-0.3320443
Downregulated	-0.3104390	NA	DDX3Y	ENSG00000067048	8653	-0.3104390
Downregulated	-0.8648187	-0.7298804	DNAJA1	ENSG00000086061	3301	-0.7973496
Downregulated	NA	-0.4521881	DPM1	ENSG00000000419	8813	-0.4521881
Downregulated	-0.2512188	NA	DUSP14	ENSG00000161326	11072	-0.2512188
Downregulated	-0.6117093	-0.6511925	DYNLL1	ENSG00000088986	8655	-0.6314509
Downregulated	-0.3335868	NA	EEF2	ENSG00000167658	1938	-0.3335868
Downregulated	-0.3326294	-0.5348523	EIF1	ENSG00000173812	10209	-0.4337409
Downregulated	NA	-0.3883394	EIF1B	ENSG00000114784	10289	-0.3883394
Downregulated	-0.8542182	-0.6094371	EIF4A3	ENSG00000141543	9775	-0.7318277
Downregulated	-0.5603174	-0.4191538	EIF4G2	ENSG00000110321	1982	-0.4897356
Downregulated	NA	-0.3160666	EIF4H	ENSG00000106682	7458	-0.3160666
Downregulated	-0.7825539	-0.6682892	EIF5	ENSG00000100664	1983	-0.7254215
Downregulated	NA	-0.3045438	EPB41L4A-AS1	ENSG00000224032	114915	-0.3045438
Downregulated	NA	-0.5029225	EPC1	ENSG00000120616	80314	-0.5029225
Downregulated	NA	-0.4319023	ETF1	ENSG00000120705	2107	-0.4319023
Downregulated	-0.6255648	NA	EZR	ENSG00000092820	7430	-0.6255648
Downregulated	-0.5476452	-0.2711608	FAM177A1	ENSG00000151327	101927178	-0.4094030
Downregulated	-0.3148330	NA	FHIT	ENSG00000262683	2272	-0.3148330
Downregulated	-0.4413368	NA	FOXP1	ENSG00000114861	27086	-0.4413368
Downregulated	-0.5853093	-0.4225877	FTH1	ENSG00000167996	2495	-0.5039485
Downregulated	NA	-0.2869304	FUS	ENSG00000089280	2521	-0.2869304
Downregulated	-0.5387877	-0.4617387	G3BP2	ENSG00000138757	9908	-0.5002632
Downregulated	NA	-0.3055778	GCC2	ENSG00000135968	9648	-0.3055778
Downregulated	-0.5316235	NA	GEM	ENSG00000164949	2669	-0.5316235
Downregulated	NA	-0.3712688	GLTSCR2	ENSG00000105373	692091	-0.3712688
Downregulated	-0.3512246	NA	GNL3	ENSG00000163938	100113381	-0.3512246
Downregulated	-0.6315917	-0.3995010	GOLGB1	ENSG00000173230	2804	-0.5155464
Downregulated	NA	-0.3712648	GOSR1	ENSG00000108587	9527	-0.3712648
Downregulated	-0.6466967	-0.6348157	GPR183	ENSG00000169508	1880	-0.6407562
Downregulated	-0.4627577	NA	GRPEL1	ENSG00000109519	80273	-0.4627577
Downregulated	NA	-0.3170316	GSPT1	ENSG00000103342	2935	-0.3170316
Downregulated	-0.3794872	-0.5776407	GTF2B	ENSG00000137947	2959	-0.4785640
Downregulated	-0.6013121	-0.5539836	H2AFZ	ENSG00000164032	3015	-0.5776479
Downregulated	-0.3072708	-0.3501194	H3F3B	ENSG00000132475	100616282	-0.3286951
Downregulated	-0.4705636	-0.5628684	HBP1	ENSG00000105856	26959	-0.5167160
Downregulated	NA	-0.4874717	HIAT1	ENSG00000156875	64645	-0.4874717
Downregulated	-0.6748524	NA	HIST1H4C	ENSG00000197061	554313	-0.6748524
Downregulated	NA	-0.4101192	HNRNPF	ENSG00000169813	3185	-0.4101192
Downregulated	-0.3674185	NA	HNRNPU	ENSG00000153187	3192	-0.3674185
Downregulated	-0.4704929	-0.3731768	HSP90AB1	ENSG00000096384	3326	-0.4218348
Downregulated	-0.5017948	NA	HSPA5	ENSG00000044574	3309	-0.5017948
Downregulated	-0.5675133	NA	HSPA8	ENSG00000109971	85390	-0.5675133
Downregulated	-0.5794497	-0.5181261	HSPA9	ENSG00000113013	3313	-0.5487879
Downregulated	-0.4942315	NA	HSPD1	ENSG00000144381	3329	-0.4942315
Downregulated	-0.8559524	-0.4256622	HSPH1	ENSG00000120694	10808	-0.6408073
Downregulated	-0.7145857	-0.5658766	ICOS	ENSG00000163600	29851	-0.6402312
Downregulated	-0.3563819	NA	ID3	ENSG00000117318	3399	-0.3563819
Downregulated	-0.5723857	NA	IDI1	ENSG00000067064	3422	-0.5723857
Downregulated	-0.4620924	-0.3862630	IFRD1	ENSG00000006652	3475	-0.4241777
Downregulated	-0.4584667	NA	IL27RA	ENSG00000104998	9466	-0.4584667
Downregulated	-0.2999826	-0.3757193	ILF2	ENSG00000143621	3608	-0.3378510
Downregulated	NA	-0.3073771	IMP4	ENSG00000136718	92856	-0.3073771
Downregulated	-0.5768288	NA	INSIG1	ENSG00000186480	3638	-0.5768288
Downregulated	NA	-0.3515520	IRF1	ENSG00000125347	3659	-0.3515520
Downregulated	NA	-0.4341335	ISCU	ENSG00000136003	23479	-0.4341335
Downregulated	-0.5215106	NA	JUND	ENSG00000130522	3727	-0.5215106
Downregulated	-0.4031466	-0.3459240	KDM6B	ENSG00000132510	23135	-0.3745353
Downregulated	NA	-0.4688413	KMT2E	ENSG00000005483	55904	-0.4688413
Downregulated	-0.4132911	NA	KPNA2	ENSG00000262472	3838	-0.4132911
Downregulated	NA	-0.3709581	KRAS	ENSG00000133703	3845	-0.3709581
Downregulated	-0.2963410	NA	LEF1	ENSG00000138795	51176	-0.2963410
Downregulated	NA	-0.4159402	LIMD2	ENSG00000136490	80774	-0.4159402
Downregulated	NA	-0.6666948	LMNA	ENSG00000160789	4000	-0.6666948
Downregulated	-0.2920751	NA	LYPD3	ENSG00000124466	27076	-0.2920751
Downregulated	NA	-0.2615424	MAPRE1	ENSG00000101367	22919	-0.2615424
Downregulated	-0.6639135	-0.5438736	MARCKSL1	ENSG00000175130	65108	-0.6038935
Downregulated	NA	-0.3667208	MORF4L2	ENSG00000123562	9643	-0.3667208
Downregulated	-0.6297228	NA	MYADM	ENSG00000179820	91663	-0.6297228
Downregulated	NA	-1.0399710	MYC	ENSG00000136997	4609	-1.0399710
Downregulated	-0.4566565	NA	MYLIP	ENSG00000007944	29116	-0.4566565
Downregulated	-0.5767024	NA	NANS	ENSG00000095380	54187	-0.5767024
Downregulated	NA	-0.3449722	NAP1L1	ENSG00000187109	4673	-0.3449722
Downregulated	NA	-0.3928581	NARS	ENSG00000134440	4677	-0.3928581
Downregulated	-0.4974885	NA	NASP	ENSG00000132780	4678	-0.4974885
Downregulated	NA	-0.3803997	NDFIP1	ENSG00000131507	80762	-0.3803997
Downregulated	-0.3678115	NA	NELL2	ENSG00000184613	4753	-0.3678115
Downregulated	-0.3677542	-0.5675466	NEU1	ENSG00000234846	4758	-0.4676504
Downregulated	-0.4648552	NA	NFATC1	ENSG00000131196	4772	-0.4648552
Downregulated	-0.5217130	-0.2744602	NFE2L2	ENSG00000116044	4780	-0.3980866
Downregulated	NA	-0.5291392	NFKBIA	ENSG00000100906	4792	-0.5291392
Downregulated	-0.4688901	NA	NFKBID	ENSG00000167604	84807	-0.4688901
Downregulated	NA	-0.3503313	NGDN	ENSG00000129460	25983	-0.3503313
Downregulated	-0.5370037	NA	NOP56	ENSG00000101361	100302138	-0.5370037
Downregulated	NA	-0.4661005	NOP58	ENSG00000055044	51602	-0.4661005
Downregulated	-0.3066874	NA	NPM1	ENSG00000181163	4869	-0.3066874
Downregulated	-0.3070431	NA	NR1H2	ENSG00000131408	7376	-0.3070431
Downregulated	-0.5717352	NA	NR4A1	ENSG00000123358	3164	-0.5717352
Downregulated	-0.2656757	NA	NR4A3	ENSG00000119508	8013	-0.2656757
Downregulated	NA	-0.3772034	NRBF2	ENSG00000148572	29982	-0.3772034
Downregulated	-0.3693966	NA	OAT	ENSG00000065154	4942	-0.3693966
Downregulated	NA	-0.5995907	OCIAD2	ENSG00000145247	132299	-0.5995907
Downregulated	-0.3556320	NA	ODC1	ENSG00000115758	4953	-0.3556320
Downregulated	-0.5271912	-0.5618713	PABPC1	ENSG00000070756	26986	-0.5445313
Downregulated	-0.4036689	-0.3939220	PCM1	ENSG00000078674	5108	-0.3987954
Downregulated	-0.3112423	-0.4031762	PDCD4	ENSG00000150593	100616113	-0.3572092
Downregulated	-0.3092022	NA	PER1	ENSG00000179094	102465532	-0.3092022
Downregulated	NA	-0.3247619	PHF1	ENSG00000239756	5252	-0.3247619
Downregulated	-0.2840020	NA	PHLDB3	ENSG00000176531	653583	-0.2840020
Downregulated	NA	-0.5811679	PIK3IP1	ENSG00000100100	113791	-0.5811679
Downregulated	NA	-0.5960741	PIM2	ENSG00000102096	11040	-0.5960741
Downregulated	-0.5949585	-0.4257711	PIM3	ENSG00000198355	415116	-0.5103648
Downregulated	-0.3478796	NA	PLK3	ENSG00000173846	1263	-0.3478796
Downregulated	-0.6050245	-0.2819450	PNRC1	ENSG00000146278	10957	-0.4434848
Downregulated	-0.6387408	-0.3410220	PPP1CB	ENSG00000213639	5500	-0.4898814
Downregulated	NA	-0.3768796	PPP1R15A	ENSG00000087074	23645	-0.3768796
Downregulated	NA	-0.2798018	PRRC2C	ENSG00000117523	23215	-0.2798018
Downregulated	-0.4047774	-0.4181782	PTGER4	ENSG00000171522	5734	-0.4114778
Downregulated	-0.7114691	NA	PTP4A1	ENSG00000112245	7803	-0.7114691
Downregulated	NA	-0.2726581	RANGAP1	ENSG00000100401	5905	-0.2726581
Downregulated	NA	-0.5032086	RASGEF1B	ENSG00000138670	153020	-0.5032086
Downregulated	-0.6943130	-0.4303203	RB1CC1	ENSG00000023287	9821	-0.5623167
Downregulated	NA	-0.3562858	RBM8A	ENSG00000131795	9939	-0.3562858
Downregulated	NA	-0.3341160	RELB	ENSG00000104856	5971	-0.3341160
Downregulated	-1.2959950	-0.8293281	RGCC	ENSG00000102760	28984	-1.0626616
Downregulated	-0.4590425	-0.5447362	RHOH	ENSG00000168421	399	-0.5018894
Downregulated	-0.6307333	NA	RNF125	ENSG00000101695	54941	-0.6307333
Downregulated	NA	-0.2548860	RPL21	ENSG00000122026	619499	-0.2548860
Downregulated	NA	-0.2674174	RPL4	ENSG00000174444	595099	-0.2674174
Downregulated	NA	-0.2638945	RPL9	ENSG00000163682	6133	-0.2638945
Downregulated	NA	-0.2693213	RPLP0	ENSG00000089157	6175	-0.2693213
Downregulated	-0.3011594	-0.2814260	RPS25	ENSG00000262088	6230	-0.2912927
Downregulated	-0.3636412	-0.8908755	RPS26	ENSG00000197728	101929876	-0.6272583
Downregulated	NA	-0.5320199	RSRC2	ENSG00000111011	65117	-0.5320199
Downregulated	NA	-0.4052931	SAP18	ENSG00000150459	10284	-0.4052931
Downregulated	NA	-0.3012026	SAP30BP	ENSG00000161526	29115	-0.3012026
Downregulated	NA	-0.4863397	SAR1A	ENSG00000079332	56681	-0.4863397
Downregulated	NA	-0.3232113	SATB1	ENSG00000182568	6304	-0.3232113
Downregulated	NA	-0.3953170	SBDS	ENSG00000126524	51119	-0.3953170
Downregulated	-0.3821159	NA	SC5D	ENSG00000109929	6309	-0.3821159
Downregulated	NA	-0.2952240	SCML1	ENSG00000047634	6322	-0.2952240
Downregulated	-0.5139570	-0.5166287	SDCBP	ENSG00000137575	6386	-0.5152928
Downregulated	-0.7642746	NA	SELK	ENSG00000113811	58515	-0.7642746
Downregulated	NA	-0.3278308	SERINC1	ENSG00000111897	57515	-0.3278308
Downregulated	-0.4291879	-0.4701890	SERTAD1	ENSG00000197019	29950	-0.4496885
Downregulated	-0.3175698	NA	SESN2	ENSG00000130766	83667	-0.3175698
Downregulated	-0.3197609	NA	SETD5-AS1	ENSG00000206573	440944	-0.3197609
Downregulated	-0.5235900	-0.4681760	SFPQ	ENSG00000116560	6421	-0.4958830
Downregulated	-0.8128759	NA	SLC2A3	ENSG00000059804	6515	-0.8128759
Downregulated	NA	-0.3086202	SMN1	ENSG00000172062	6607	-0.3086202
Downregulated	NA	-0.4040365	SNHG8	ENSG00000269893	100093630	-0.4040365
Downregulated	NA	-0.3658521	SNRPA1	ENSG00000131876	6627	-0.3658521
Downregulated	NA	-0.3966311	SNX9	ENSG00000130340	51429	-0.3966311
Downregulated	-0.4518305	-0.3541325	SOCS1	ENSG00000185338	8651	-0.4029815
Downregulated	-0.4741241	NA	SOCS3	ENSG00000184557	9021	-0.4741241
Downregulated	NA	-0.3647592	SRSF11	ENSG00000116754	9295	-0.3647592
Downregulated	-0.4875862	NA	SRSF6	ENSG00000124193	6431	-0.4875862
Downregulated	NA	-0.4395403	SSH2	ENSG00000141298	85464	-0.4395403
Downregulated	NA	-0.3998472	STK17A	ENSG00000164543	9263	-0.3998472
Downregulated	-0.5463893	-0.4320454	STK17B	ENSG00000081320	9262	-0.4892173
Downregulated	-0.3761848	NA	STMN1	ENSG00000117632	3925	-0.3761848
Downregulated	NA	-0.2663594	STRAP	ENSG00000023734	11171	-0.2663594
Downregulated	NA	-0.4174004	TBC1D15	ENSG00000121749	64786	-0.4174004
Downregulated	NA	-0.2514451	TDG	ENSG00000139372	6996	-0.2514451
Downregulated	-0.4671111	NA	TIPARP	ENSG00000163659	25976	-0.4671111
Downregulated	-0.3998145	NA	TMEM123	ENSG00000152558	114908	-0.3998145
Downregulated	NA	-0.2660335	TMEM57	ENSG00000204178	55219	-0.2660335
Downregulated	-0.4037116	NA	TMEM66	ENSG00000133872	51669	-0.4037116
Downregulated	-0.6269767	NA	TOB1	ENSG00000141232	10140	-0.6269767
Downregulated	-0.4684538	NA	TSC22D3	ENSG00000157514	1831	-0.4684538
Downregulated	-0.3130501	-0.5041816	TSPYL2	ENSG00000184205	64061	-0.4086159
Downregulated	-0.4905486	-0.5320655	TUBA1A	ENSG00000167552	7846	-0.5113070
Downregulated	NA	-0.4274936	TUBA1B	ENSG00000123416	10376	-0.4274936
Downregulated	-0.5525809	NA	TUBA4A	ENSG00000127824	7277	-0.5525809
Downregulated	-0.3035574	NA	TUBB2A	ENSG00000137267	7280	-0.3035574
Downregulated	-0.6843601	-0.5173792	TUBB4B	ENSG00000188229	10383	-0.6008697
Downregulated	-0.3800968	NA	UAP1	ENSG00000117143	6675	-0.3800968
Downregulated	-0.3075060	-0.3610169	UBC	ENSG00000150991	7316	-0.3342615
Downregulated	NA	-0.3541915	UBE2A	ENSG00000077721	7319	-0.3541915
Downregulated	-0.3690159	-0.4355079	UBE2B	ENSG00000119048	7320	-0.4022619
Downregulated	NA	-0.3888332	UBE2D3	ENSG00000109332	7323	-0.3888332
Downregulated	NA	-0.3130311	USP16	ENSG00000156256	10600	-0.3130311
Downregulated	-0.4299903	-0.3787277	USP3	ENSG00000140455	9960	-0.4043590
Downregulated	-0.6175170	NA	VPS37B	ENSG00000139722	79720	-0.6175170
Downregulated	NA	-0.3550580	YIPF5	ENSG00000145817	81555	-0.3550580
Downregulated	-0.8302058	-0.5983324	YPEL5	ENSG00000119801	51646	-0.7142691
Downregulated	-0.5348220	NA	ZC3HAV1	ENSG00000105939	56829	-0.5348220
Downregulated	NA	-0.4082463	ZEB1	ENSG00000148516	100996668	-0.4082463
Downregulated	NA	-0.3491310	ZFAND2A	ENSG00000178381	90637	-0.3491310
Downregulated	-0.3505860	NA	ZFAND5	ENSG00000107372	7763	-0.3505860
Downregulated	NA	-0.5297612	ZNF267	ENSG00000185947	10308	-0.5297612
Downregulated	-1.0935249	NA	ZNF331	ENSG00000130844	55422	-1.0935249
Downregulated	NA	-0.3771480	ZRANB2	ENSG00000132485	9406	-0.3771480

## Sheet: B cells
Result	B_ControlT1vsCeDT1	B_CeDT0vsCeDT1	SYMBOL	ENSEMBL	ENTREZID	log2FoldChange_median
Upregulated	0.3998430	0.3169827	ACTB	ENSG00000075624	60	0.3584129
Upregulated	0.4511524	NA	ALOX5AP	ENSG00000132965	241	0.4511524
Upregulated	0.3950935	0.4579992	ANAPC16	ENSG00000166295	119504	0.4265464
Upregulated	NA	0.3569486	ANXA4	ENSG00000196975	307	0.3569486
Upregulated	0.4581010	0.4886485	ARHGDIB	ENSG00000111348	397	0.4733748
Upregulated	0.3354067	NA	ARL6IP5	ENSG00000144746	10550	0.3354067
Upregulated	0.4674567	0.6586372	ARPC1B	ENSG00000130429	10095	0.5630469
Upregulated	0.4432693	0.4274672	ARPC3	ENSG00000111229	10094	0.4353682
Upregulated	NA	0.3450747	ATP5E	ENSG00000124172	514	0.3450747
Upregulated	NA	0.4388537	ATP5G2	ENSG00000135390	517	0.4388537
Upregulated	0.4732499	NA	ATP6V0E1	ENSG00000113732	8992	0.4732499
Upregulated	0.2929468	0.4590709	B2M	ENSG00000166710	567	0.3760089
Upregulated	NA	0.5813763	BANK1	ENSG00000153064	55024	0.5813763
Upregulated	0.4518894	0.4526439	BLOC1S1	ENSG00000135441	2647	0.4522667
Upregulated	0.4061110	NA	BRK1	ENSG00000254999	55845	0.4061110
Upregulated	0.4438162	NA	C1orf162	ENSG00000143110	128346	0.4438162
Upregulated	NA	0.3104660	CD19	ENSG00000177455	930	0.3104660
Upregulated	NA	0.2938787	CD27	ENSG00000139193	939	0.2938787
Upregulated	0.4861773	0.4510968	CD37	ENSG00000104894	951	0.4686370
Upregulated	0.3864820	NA	CD48	ENSG00000117091	962	0.3864820
Upregulated	1.1075739	0.9832621	CD52	ENSG00000169442	1043	1.0454180
Upregulated	0.4583081	NA	CD53	ENSG00000143119	963	0.4583081
Upregulated	NA	0.5386425	CD74	ENSG00000019582	972	0.5386425
Upregulated	0.4397901	0.3107595	CD79B	ENSG00000007312	974	0.3752748
Upregulated	0.3702537	NA	CLIC1	ENSG00000223639	1192	0.3702537
Upregulated	0.3295406	NA	CORO1A	ENSG00000102879	11151	0.3295406
Upregulated	0.2952393	0.5220091	COTL1	ENSG00000103187	23406	0.4086242
Upregulated	0.3803706	NA	CYB561A3	ENSG00000162144	220002	0.3803706
Upregulated	0.5584422	0.6593921	CYBA	ENSG00000051523	1535	0.6089171
Upregulated	0.3836471	NA	DBNL	ENSG00000136279	102466985	0.3836471
Upregulated	0.3761764	0.4066471	DUSP1	ENSG00000120129	1843	0.3914117
Upregulated	0.3527620	0.3777539	DUT	ENSG00000128951	1854	0.3652579
Upregulated	0.5245611	0.5031626	EAF2	ENSG00000145088	55840	0.5138618
Upregulated	0.5241881	0.5700561	EVI2B	ENSG00000185862	2124	0.5471221
Upregulated	0.3441384	NA	EVL	ENSG00000196405	51466	0.3441384
Upregulated	0.6053329	0.5739098	FCRLA	ENSG00000132185	84824	0.5896213
Upregulated	0.3137686	NA	FGR	ENSG00000000938	2268	0.3137686
Upregulated	0.4743060	NA	GABARAPL2	ENSG00000034713	11345	0.4743060
Upregulated	0.4613771	NA	GMFG	ENSG00000130755	9535	0.4613771
Upregulated	0.4222339	0.6540431	GPSM3	ENSG00000206314	63940	0.5381385
Upregulated	0.3905355	0.4724697	HLA-DOB	ENSG00000243496	3112	0.4315026
Upregulated	0.5207654	0.5747810	HLA-DPA1	ENSG00000168384	3113	0.5477732
Upregulated	0.4877661	0.3122013	HLA-DPB1	ENSG00000230763	3115	0.3999837
Upregulated	0.4215538	0.5473997	HLA-DQA1	ENSG00000206305	100509457	0.4844767
Upregulated	0.2552761	0.2976000	HLA-DRB1	ENSG00000206306	100996809	0.2764380
Upregulated	0.4596705	NA	IFITM2	ENSG00000185201	10581	0.4596705
Upregulated	0.7468297	1.0707825	KLF2	ENSG00000127528	10365	0.9088061
Upregulated	0.3180018	0.4447715	LAMTOR4	ENSG00000188186	389541	0.3813866
Upregulated	0.4466090	0.6525262	LSP1	ENSG00000269099	NA	0.5495676
Upregulated	0.5626839	0.6855969	LTB	ENSG00000231314	4050	0.6241404
Upregulated	0.5822372	NA	LY86	ENSG00000112799	9450	0.5822372
Upregulated	0.6453080	0.5319205	MEF2C	ENSG00000081189	4208	0.5886143
Upregulated	0.6425760	0.6083046	MS4A1	ENSG00000156738	931	0.6254403
Upregulated	0.3125991	0.5161627	MT-CO1	ENSG00000198804	4512	0.4143809
Upregulated	NA	0.4871244	MT-ND4	ENSG00000198886	4538	0.4871244
Upregulated	0.5189253	NA	MYL12A	ENSG00000101608	10627	0.5189253
Upregulated	NA	0.3046685	NDUFB5	ENSG00000136521	4711	0.3046685
Upregulated	0.2696225	NA	NEDD8	ENSG00000129559	4738	0.2696225
Upregulated	NA	0.3813683	OSTF1	ENSG00000134996	26578	0.3813683
Upregulated	0.4580919	NA	PCBP1	ENSG00000169564	5093	0.4580919
Upregulated	NA	0.3549664	PFN1	ENSG00000108518	5216	0.3549664
Upregulated	0.8092217	0.5914680	PLAC8	ENSG00000145287	51316	0.7003448
Upregulated	0.4824590	NA	POLD4	ENSG00000175482	57804	0.4824590
Upregulated	0.3365707	0.3895977	PPDPF	ENSG00000125534	79144	0.3630842
Upregulated	0.3819245	NA	PPP1R14A	ENSG00000167641	94274	0.3819245
Upregulated	0.4419318	0.5995068	PRKCB	ENSG00000166501	5579	0.5207193
Upregulated	0.5012511	NA	PSMB9	ENSG00000243594	5698	0.5012511
Upregulated	NA	0.4899260	PTPRCAP	ENSG00000213402	5790	0.4899260
Upregulated	0.3247407	NA	PYCARD	ENSG00000103490	29108	0.3247407
Upregulated	0.6478699	0.6790224	RAC2	ENSG00000128340	5880	0.6634462
Upregulated	0.5589931	0.3530654	RPL36A	ENSG00000241343	100529097	0.4560292
Upregulated	0.2532539	0.3209042	RPL41	ENSG00000229117	6171	0.2870790
Upregulated	0.3408939	NA	RPS10	ENSG00000124614	6204	0.3408939
Upregulated	0.3663080	0.3012832	RPS21	ENSG00000171858	6227	0.3337956
Upregulated	0.2761472	NA	RPSA	ENSG00000168028	574040	0.2761472
Upregulated	0.3614235	NA	S100A6	ENSG00000197956	6277	0.3614235
Upregulated	0.7707786	0.6072198	SELL	ENSG00000188404	6402	0.6889992
Upregulated	0.4723867	NA	SEPT6	ENSG00000125354	23157	0.4723867
Upregulated	0.3454835	0.6136966	SERF2	ENSG00000140264	100302254	0.4795900
Upregulated	NA	0.5291966	SH3BGRL	ENSG00000131171	6451	0.5291966
Upregulated	0.3660919	0.7073720	SH3BGRL3	ENSG00000142669	83442	0.5367319
Upregulated	0.2896875	NA	SNRPD2	ENSG00000125743	6633	0.2896875
Upregulated	0.4129859	0.4419755	SNX3	ENSG00000112335	8724	0.4274807
Upregulated	0.4050758	NA	TBCA	ENSG00000171530	6902	0.4050758
Upregulated	0.9597933	NA	TCL1A	ENSG00000100721	8115	0.9597933
Upregulated	0.5016534	0.4293753	TMEM256	ENSG00000205544	254863	0.4655143
Upregulated	0.5393008	0.6366310	TMSB10	ENSG00000034510	9168	0.5879659
Upregulated	0.6202808	0.5353416	TMSB4X	ENSG00000205542	7114	0.5778112
Upregulated	0.4087753	0.5470463	TRAPPC1	ENSG00000170043	58485	0.4779108
Upregulated	0.3315370	NA	TSC22D3	ENSG00000157514	1831	0.3315370
Upregulated	0.5552271	0.6767329	TSTD1	ENSG00000215845	100131187	0.6159800
Upregulated	1.1293712	0.6242309	TXNIP	ENSG00000117289	10628	0.8768010
Upregulated	NA	0.4901701	UCP2	ENSG00000175567	7351	0.4901701
Upregulated	0.3499407	NA	VAMP2	ENSG00000220205	6844	0.3499407
Upregulated	0.7065418	NA	VPREB3	ENSG00000128218	29802	0.7065418
Result	B_ControlT1vsCeDT1	B_CeDT0vsCeDT1	SYMBOL	ENSEMBL	ENTREZID	log2FoldChange_median
Downregulated	-0.3128495	NA	ABCG1	ENSG00000160179	9619	-0.3128495
Downregulated	-0.3829860	NA	AC016831.7	ENSG00000263619	NA	-0.3829860
Downregulated	-0.3612176	NA	ALG13	ENSG00000101901	79868	-0.3612176
Downregulated	-0.3415465	NA	ANKRD37	ENSG00000186352	353322	-0.3415465
Downregulated	NA	-0.3125924	ARHGEF2	ENSG00000116584	9181	-0.3125924
Downregulated	-0.4228622	-0.4382598	ARID4B	ENSG00000054267	51742	-0.4305610
Downregulated	-0.4690035	-0.4455723	ARID5A	ENSG00000196843	10865	-0.4572879
Downregulated	-0.5862148	-0.4987265	ARL6IP1	ENSG00000170540	23204	-0.5424706
Downregulated	-0.3605909	NA	ATP1B3	ENSG00000069849	483	-0.3605909
Downregulated	NA	-0.4750967	ATP5B	ENSG00000110955	506	-0.4750967
Downregulated	-0.4486163	-0.4055545	BCAS2	ENSG00000116752	10286	-0.4270854
Downregulated	-0.6439496	NA	BIRC3	ENSG00000023445	330	-0.6439496
Downregulated	NA	-0.6117624	BTG3	ENSG00000154640	10950	-0.6117624
Downregulated	-0.3723574	NA	BUD31	ENSG00000106245	8896	-0.3723574
Downregulated	NA	-0.3414491	BZW1	ENSG00000082153	9689	-0.3414491
Downregulated	NA	-0.4846899	CALR	ENSG00000179218	811	-0.4846899
Downregulated	-0.7270108	-0.9503261	CCR7	ENSG00000126353	1236	-0.8386684
Downregulated	NA	-0.4026553	CCT2	ENSG00000166226	10576	-0.4026553
Downregulated	-0.6548027	NA	CD55	ENSG00000196352	1604	-0.6548027
Downregulated	-0.5772436	-0.7003799	CD83	ENSG00000112149	9308	-0.6388118
Downregulated	-0.4015418	NA	CDC42SE2	ENSG00000158985	56990	-0.4015418
Downregulated	-0.5045665	NA	CHD1	ENSG00000153922	1105	-0.5045665
Downregulated	NA	-0.6415250	CHD2	ENSG00000173575	1106	-0.6415250
Downregulated	-0.5322293	NA	CKS2	ENSG00000123975	1164	-0.5322293
Downregulated	-0.5146494	-0.4926882	CNOT1	ENSG00000125107	23019	-0.5036688
Downregulated	NA	-0.3741569	COPS3	ENSG00000141030	8533	-0.3741569
Downregulated	-0.2801970	NA	COX4I1	ENSG00000131143	1327	-0.2801970
Downregulated	-0.5876501	-0.4919621	CREM	ENSG00000095794	1390	-0.5398061
Downregulated	NA	-0.4056963	CSDE1	ENSG00000009307	7812	-0.4056963
Downregulated	NA	-0.3866573	CSNK1D	ENSG00000141551	1453	-0.3866573
Downregulated	-0.3609847	-0.3403565	DCP1A	ENSG00000162290	55802	-0.3506706
Downregulated	-0.4720555	NA	DDX21	ENSG00000165732	9188	-0.4720555
Downregulated	NA	-0.4971604	DDX39A	ENSG00000123136	10212	-0.4971604
Downregulated	-0.2609300	-0.3857002	DDX5	ENSG00000263077	100616408	-0.3233151
Downregulated	-0.6383838	-0.7113346	DNAJA1	ENSG00000086061	3301	-0.6748592
Downregulated	NA	-0.3644581	DNAJC3	ENSG00000102580	5611	-0.3644581
Downregulated	-0.2609770	NA	EIF1AY	ENSG00000198692	101060318	-0.2609770
Downregulated	NA	-0.2936741	EIF3A	ENSG00000107581	8661	-0.2936741
Downregulated	-0.4702816	-0.5754769	EIF4A1	ENSG00000161960	652966	-0.5228793
Downregulated	-0.6842465	-0.6443972	EIF4A3	ENSG00000141543	9775	-0.6643219
Downregulated	NA	-0.4264155	EIF4G2	ENSG00000110321	1982	-0.4264155
Downregulated	-0.5956355	-0.3146255	EIF4H	ENSG00000106682	7458	-0.4551305
Downregulated	NA	-0.4319551	EIF5	ENSG00000100664	1983	-0.4319551
Downregulated	-0.3980692	NA	ELL2	ENSG00000118985	22936	-0.3980692
Downregulated	-0.8010970	NA	ELMSAN1	ENSG00000156030	91748	-0.8010970
Downregulated	-0.3501009	NA	ETF1	ENSG00000120705	2107	-0.3501009
Downregulated	-0.6167028	NA	EZR	ENSG00000092820	7430	-0.6167028
Downregulated	-0.4800243	NA	FAM177A1	ENSG00000151327	101927178	-0.4800243
Downregulated	-0.4507947	NA	FTH1	ENSG00000167996	2495	-0.4507947
Downregulated	-0.4167648	-0.4367376	FYTTD1	ENSG00000122068	84248	-0.4267512
Downregulated	-0.2973272	NA	G3BP1	ENSG00000145907	10146	-0.2973272
Downregulated	-0.3232638	-0.3585083	GABPB1	ENSG00000104064	2553	-0.3408861
Downregulated	-0.2723361	-0.3371362	GALNT2	ENSG00000143641	2590	-0.3047361
Downregulated	NA	-0.3862688	GGNBP2	ENSG00000005955	79893	-0.3862688
Downregulated	NA	-0.4328794	GNL2	ENSG00000134697	29889	-0.4328794
Downregulated	-0.3144260	-0.3225162	GNL3	ENSG00000163938	100113381	-0.3184711
Downregulated	NA	-0.5218119	GOLGB1	ENSG00000173230	2804	-0.5218119
Downregulated	NA	-0.2713556	GPN1	ENSG00000198522	11321	-0.2713556
Downregulated	-0.2919388	-0.5762937	GTF2B	ENSG00000137947	2959	-0.4341163
Downregulated	NA	-0.4660301	GTPBP4	ENSG00000107937	23560	-0.4660301
Downregulated	-0.5044520	-0.4807960	H2AFZ	ENSG00000164032	3015	-0.4926240
Downregulated	-0.2884291	-0.4264040	HBP1	ENSG00000105856	26959	-0.3574166
Downregulated	-0.4794187	NA	HERPUD1	ENSG00000051108	9709	-0.4794187
Downregulated	NA	-0.2998640	HIAT1	ENSG00000156875	64645	-0.2998640
Downregulated	NA	-0.4171228	HMGA1	ENSG00000137309	3159	-0.4171228
Downregulated	NA	-0.3436164	HNRNPA1	ENSG00000135486	3178	-0.3436164
Downregulated	-0.2554939	-0.3128624	HNRNPAB	ENSG00000197451	3182	-0.2841781
Downregulated	-0.3714169	NA	HNRNPF	ENSG00000169813	3185	-0.3714169
Downregulated	-0.7778197	NA	HNRNPH1	ENSG00000169045	3187	-0.7778197
Downregulated	NA	-0.3339580	HNRNPH3	ENSG00000096746	3189	-0.3339580
Downregulated	NA	-0.3633972	HNRNPK	ENSG00000165119	3190	-0.3633972
Downregulated	-0.3906312	-0.5032275	HSPA5	ENSG00000044574	3309	-0.4469293
Downregulated	-0.4574964	-0.4759838	HSPD1	ENSG00000144381	3329	-0.4667401
Downregulated	-0.5550974	NA	HSPH1	ENSG00000120694	10808	-0.5550974
Downregulated	NA	-0.4666426	ICOSLG	ENSG00000160223	23308	-0.4666426
Downregulated	-0.3365343	NA	IDS	ENSG00000010404	3423	-0.3365343
Downregulated	NA	-0.7599878	IFI44L	ENSG00000137959	10964	-0.7599878
Downregulated	-0.3193558	-0.4236051	IFNGR1	ENSG00000027697	3459	-0.3714805
Downregulated	NA	-0.4095764	ILF2	ENSG00000143621	3608	-0.4095764
Downregulated	NA	-0.4485184	ILF3	ENSG00000129351	3609	-0.4485184
Downregulated	-0.4492391	NA	INSIG1	ENSG00000186480	3638	-0.4492391
Downregulated	-0.6681996	-0.4986680	KDM4B	ENSG00000127663	23030	-0.5834338
Downregulated	-0.4821163	-0.4055745	KDM6B	ENSG00000132510	23135	-0.4438454
Downregulated	-0.4519708	NA	KIAA0226L	ENSG00000102445	80183	-0.4519708
Downregulated	-0.5706849	NA	KMT2E	ENSG00000005483	55904	-0.5706849
Downregulated	-0.7482617	-0.5787355	KPNA2	ENSG00000262472	3838	-0.6634986
Downregulated	-0.2991605	NA	LAPTM5	ENSG00000162511	7805	-0.2991605
Downregulated	-0.4544151	NA	LDHA	ENSG00000134333	3939	-0.4544151
Downregulated	-0.4267097	-0.6586497	LMNA	ENSG00000160789	4000	-0.5426797
Downregulated	NA	-0.3047315	MKNK2	ENSG00000099875	2872	-0.3047315
Downregulated	NA	-0.3746964	MORF4L1	ENSG00000185787	10933	-0.3746964
Downregulated	NA	-0.3802877	MORF4L2	ENSG00000123562	9643	-0.3802877
Downregulated	NA	-0.4672353	MRPS26	ENSG00000125901	64949	-0.4672353
Downregulated	-0.4612447	NA	NAMPT	ENSG00000105835	10135	-0.4612447
Downregulated	-0.3955253	NA	NCL	ENSG00000115053	4691	-0.3955253
Downregulated	NA	-0.4580311	NEU1	ENSG00000234846	4758	-0.4580311
Downregulated	-0.4358261	NA	NFE2L2	ENSG00000116044	4780	-0.4358261
Downregulated	NA	-0.3558615	NFKB1	ENSG00000109320	4790	-0.3558615
Downregulated	-0.4001737	-0.4297457	NFKB2	ENSG00000077150	4791	-0.4149597
Downregulated	-0.4694091	-0.6135118	NFKBIA	ENSG00000100906	4792	-0.5414604
Downregulated	NA	-0.3785749	NINJ1	ENSG00000131669	4814	-0.3785749
Downregulated	-0.4938001	-0.3916756	NIPA2	ENSG00000140157	81614	-0.4427378
Downregulated	-0.5882768	-0.5897555	NOP58	ENSG00000055044	51602	-0.5890162
Downregulated	-0.3999819	-0.4637058	NR1H2	ENSG00000131408	7376	-0.4318439
Downregulated	-0.3082584	NA	NR3C1	ENSG00000113580	2908	-0.3082584
Downregulated	-0.5662927	-0.4709532	NR4A1	ENSG00000123358	3164	-0.5186229
Downregulated	-0.5017029	NA	NR4A2	ENSG00000153234	4929	-0.5017029
Downregulated	NA	-0.4831337	NRBP1	ENSG00000115216	29959	-0.4831337
Downregulated	-0.6000290	-0.5442519	PDCD4	ENSG00000150593	100616113	-0.5721404
Downregulated	NA	-0.5746150	PIM3	ENSG00000198355	415116	-0.5746150
Downregulated	-0.4079452	NA	PPIL4	ENSG00000131013	85313	-0.4079452
Downregulated	-0.6427226	NA	PPP1CB	ENSG00000213639	5500	-0.6427226
Downregulated	NA	-0.5294916	PPP2CA	ENSG00000113575	5515	-0.5294916
Downregulated	NA	-0.3727872	PRNP	ENSG00000171867	5621	-0.3727872
Downregulated	-0.3657127	-0.3725121	PSMD11	ENSG00000108671	5717	-0.3691124
Downregulated	-0.2640128	NA	RAB22A	ENSG00000124209	57403	-0.2640128
Downregulated	NA	-0.3452931	RAD23B	ENSG00000119318	5887	-0.3452931
Downregulated	NA	-0.3861697	RALA	ENSG00000006451	5898	-0.3861697
Downregulated	-0.3848751	-0.5476419	RAN	ENSG00000132341	5901	-0.4662585
Downregulated	-0.3327385	NA	RAP1B	ENSG00000127314	5908	-0.3327385
Downregulated	-0.4157778	NA	RARA	ENSG00000131759	5914	-0.4157778
Downregulated	NA	-0.4615034	RBM25	ENSG00000119707	58517	-0.4615034
Downregulated	NA	-0.3914235	RBM39	ENSG00000131051	9584	-0.3914235
Downregulated	NA	-0.4389321	RBM8A	ENSG00000131795	9939	-0.4389321
Downregulated	-0.5748435	NA	REL	ENSG00000162924	5966	-0.5748435
Downregulated	-0.5997059	NA	RGCC	ENSG00000102760	28984	-0.5997059
Downregulated	-0.3796635	-0.3421735	RHEB	ENSG00000106615	6009	-0.3609185
Downregulated	NA	-0.4444298	RNPS1	ENSG00000205937	10921	-0.4444298
Downregulated	-0.5894267	NA	RP11-138A9.1	ENSG00000270932	NA	-0.5894267
Downregulated	-0.4976872	NA	RP11-138A9.2	ENSG00000273319	NA	-0.4976872
Downregulated	NA	-0.4754124	RSRC2	ENSG00000111011	65117	-0.4754124
Downregulated	-0.3101130	NA	SAFB	ENSG00000160633	6294	-0.3101130
Downregulated	-0.4494667	NA	SAR1A	ENSG00000079332	56681	-0.4494667
Downregulated	-0.4335333	NA	SC5D	ENSG00000109929	6309	-0.4335333
Downregulated	-0.4740801	-0.4074183	SELK	ENSG00000113811	58515	-0.4407492
Downregulated	NA	-0.4992142	SERPINB9	ENSG00000170542	5272	-0.4992142
Downregulated	-0.4238456	-0.3879255	SFPQ	ENSG00000116560	6421	-0.4058856
Downregulated	-0.9447112	-0.5692863	SKIL	ENSG00000136603	6498	-0.7569987
Downregulated	-0.4541169	-0.5050106	SLBP	ENSG00000163950	7884	-0.4795637
Downregulated	NA	-0.4550830	SLC25A3	ENSG00000075415	5250	-0.4550830
Downregulated	-0.4523790	-0.5585238	SLC3A2	ENSG00000168003	6520	-0.5054514
Downregulated	-0.3885981	-0.4358739	SNRPB	ENSG00000125835	6628	-0.4122360
Downregulated	-0.6257562	-0.6565627	SNX9	ENSG00000130340	51429	-0.6411594
Downregulated	-0.4816384	NA	SPOCK2	ENSG00000107742	9806	-0.4816384
Downregulated	-0.6711793	-0.9298959	SQSTM1	ENSG00000161011	8878	-0.8005376
Downregulated	NA	-0.3921563	SRPR	ENSG00000182934	6734	-0.3921563
Downregulated	NA	-0.4667724	SRSF11	ENSG00000116754	9295	-0.4667724
Downregulated	NA	-0.5297169	SRSF2	ENSG00000161547	693221	-0.5297169
Downregulated	-0.4953539	NA	SRSF3	ENSG00000112081	6428	-0.4953539
Downregulated	NA	-0.4704236	SSH2	ENSG00000141298	85464	-0.4704236
Downregulated	-0.3953193	NA	STX5	ENSG00000162236	6811	-0.3953193
Downregulated	NA	-0.3966031	SYNGR2	ENSG00000108639	9144	-0.3966031
Downregulated	NA	-0.4115987	SYS1	ENSG00000204070	90196	-0.4115987
Downregulated	-0.3390070	NA	TCP1	ENSG00000120438	677812	-0.3390070
Downregulated	-0.2543459	-0.2853399	TFG	ENSG00000114354	10342	-0.2698429
Downregulated	NA	-0.3341226	TIMM17A	ENSG00000134375	10440	-0.3341226
Downregulated	NA	-0.4077132	TLE3	ENSG00000140332	7090	-0.4077132
Downregulated	-0.5560608	NA	TMED10	ENSG00000170348	10972	-0.5560608
Downregulated	NA	-0.4175827	TMEM123	ENSG00000152558	114908	-0.4175827
Downregulated	-0.5411678	-0.4557788	TMEM66	ENSG00000133872	51669	-0.4984733
Downregulated	-0.5084203	NA	TOB1	ENSG00000141232	10140	-0.5084203
Downregulated	-0.3012632	-0.4185036	TRAF4	ENSG00000076604	9618	-0.3598834
Downregulated	-0.3580789	NA	TSG101	ENSG00000074319	7251	-0.3580789
Downregulated	NA	-0.4200063	TUBA1A	ENSG00000167552	7846	-0.4200063
Downregulated	-0.5194198	-0.3762395	U2AF1	ENSG00000160201	7307	-0.4478297
Downregulated	-0.3694618	-0.4040174	UBC	ENSG00000150991	7316	-0.3867396
Downregulated	NA	-0.4329582	UBE2A	ENSG00000077721	7319	-0.4329582
Downregulated	-0.4638643	NA	UBE2B	ENSG00000119048	7320	-0.4638643
Downregulated	NA	-0.3705967	UBE2D3	ENSG00000109332	7323	-0.3705967
Downregulated	NA	-0.4528846	USP16	ENSG00000156256	10600	-0.4528846
Downregulated	NA	-0.3975388	USP3	ENSG00000140455	9960	-0.3975388
Downregulated	NA	-0.2634541	WBP11	ENSG00000084463	51729	-0.2634541
Downregulated	-0.4352785	NA	WTAP	ENSG00000146457	9589	-0.4352785
Downregulated	-0.3440411	-0.3181832	YBX1	ENSG00000065978	4904	-0.3311121
Downregulated	-0.3694628	-0.3594226	YWHAE	ENSG00000108953	7531	-0.3644427
Downregulated	-0.3210198	-0.3362300	ZEB1	ENSG00000148516	100996668	-0.3286249
Downregulated	NA	-0.4817424	ZFAND5	ENSG00000107372	7763	-0.4817424
Downregulated	NA	-0.5290664	ZFP36L1	ENSG00000185650	677	-0.5290664
Downregulated	NA	-0.4219578	ZNF267	ENSG00000185947	10308	-0.4219578
Downregulated	-0.5684102	NA	ZNF331	ENSG00000130844	55422	-0.5684102

## Sheet: NK cells
Result	NK_ControlT1vsCeDT1	NK_CeDT0vsCeDT1	SYMBOL	ENSEMBL	ENTREZID	log2FoldChange_median
Upregulated	0.8739182	NA	AC092580.4	ENSG00000235576	101929531	0.8739182
Upregulated	0.6469131	NA	CD37	ENSG00000104894	951	0.6469131
Upregulated	0.9554195	NA	CD52	ENSG00000169442	1043	0.9554195
Upregulated	0.5592670	NA	CTD-2035E11.3	ENSG00000251131	NA	0.5592670
Upregulated	0.6159042	NA	HNRNPDL	ENSG00000152795	9987	0.6159042
Upregulated	1.8336230	NA	IL32	ENSG00000008517	9235	1.8336230
Upregulated	NA	0.3114270	MT-ND4	ENSG00000198886	4538	0.3114270
Upregulated	NA	0.2522634	RPL10	ENSG00000147403	26778	0.2522634
Upregulated	0.2610785	NA	RPL39	ENSG00000198918	6170	0.2610785
Upregulated	NA	0.4561224	RPS10	ENSG00000124614	6204	0.4561224
Upregulated	0.4709239	NA	RPS21	ENSG00000171858	6227	0.4709239
Upregulated	0.3410705	NA	RPS28	ENSG00000233927	6234	0.3410705
Upregulated	NA	0.2560847	RPS4X	ENSG00000198034	6191	0.2560847
Result	NK_ControlT1vsCeDT1	NK_CeDT0vsCeDT1	SYMBOL	ENSEMBL	ENTREZID	log2FoldChange_median
Downregulated	NA	-0.611799	CAPZA1	ENSG00000116489	829	-0.6117990
Downregulated	-0.7422018	NA	F2R	ENSG00000181104	2149	-0.7422018
Downregulated	-0.6764003	NA	U2AF1	ENSG00000160201	7307	-0.6764003

## Sheet: cMonocytes
Result	cMonocyte_ControlT1vsCeDT1	cMonocyte_CeDT0vsCeDT1	SYMBOL	ENSEMBL	ENTREZID	log2FoldChange_median
Upregulated	0.4432054	NA	ABRACL	ENSG00000146386	58527	0.4432054
Upregulated	0.5788677	NA	ACTB	ENSG00000075624	60	0.5788677
Upregulated	0.4383898	NA	AGTRAP	ENSG00000177674	57085	0.4383898
Upregulated	0.4037413	NA	AIF1	ENSG00000237727	199	0.4037413
Upregulated	0.3078698	NA	ALDH1A1	ENSG00000165092	216	0.3078698
Upregulated	0.3362700	NA	AMICA1	ENSG00000160593	120425	0.3362700
Upregulated	0.3714948	NA	ANAPC16	ENSG00000166295	119504	0.3714948
Upregulated	0.6555544	NA	AP1S2	ENSG00000182287	8905	0.6555544
Upregulated	0.4476631	NA	AP2S1	ENSG00000042753	1175	0.4476631
Upregulated	0.3513431	NA	APEX1	ENSG00000100823	328	0.3513431
Upregulated	0.6377473	NA	ARHGDIB	ENSG00000111348	397	0.6377473
Upregulated	0.3747897	NA	ARPC1B	ENSG00000130429	10095	0.3747897
Upregulated	0.5023080	NA	ARPC3	ENSG00000111229	10094	0.5023080
Upregulated	0.5669831	NA	ASGR1	ENSG00000141505	432	0.5669831
Upregulated	0.3906610	NA	ATP5C1	ENSG00000165629	509	0.3906610
Upregulated	0.2652713	NA	ATP5G2	ENSG00000135390	517	0.2652713
Upregulated	0.3258454	NA	ATP5H	ENSG00000167863	10476	0.3258454
Upregulated	0.2676200	NA	ATP5L	ENSG00000167283	10632	0.2676200
Upregulated	0.6241149	NA	ATP6V0E1	ENSG00000113732	8992	0.6241149
Upregulated	0.3908177	NA	BAX	ENSG00000087088	581	0.3908177
Upregulated	0.4208984	NA	BLVRB	ENSG00000090013	645	0.4208984
Upregulated	0.3118478	NA	BRK1	ENSG00000254999	55845	0.3118478
Upregulated	0.3012492	NA	BST1	ENSG00000109743	683	0.3012492
Upregulated	0.3166227	NA	BTF3	ENSG00000145741	689	0.3166227
Upregulated	0.2609123	NA	C10orf54	ENSG00000107738	64115	0.2609123
Upregulated	0.2849157	NA	C11orf31	ENSG00000211450	280636	0.2849157
Upregulated	0.7078718	NA	C12orf57	ENSG00000111678	113246	0.7078718
Upregulated	0.2680178	NA	C14orf2	ENSG00000156411	9556	0.2680178
Upregulated	0.8573044	NA	C1orf162	ENSG00000143110	128346	0.8573044
Upregulated	0.5086229	NA	CALM2	ENSG00000143933	808	0.5086229
Upregulated	0.3326245	NA	CAPG	ENSG00000042493	822	0.3326245
Upregulated	0.3131706	NA	CARS2	ENSG00000134905	79587	0.3131706
Upregulated	0.8646706	NA	CD14	ENSG00000170458	929	0.8646706
Upregulated	0.5390495	NA	CD48	ENSG00000117091	962	0.5390495
Upregulated	0.4104096	NA	CDA	ENSG00000158825	978	0.4104096
Upregulated	0.2759213	NA	CECR1	ENSG00000093072	51816	0.2759213
Upregulated	0.4690532	NA	CFP	ENSG00000126759	5199	0.4690532
Upregulated	0.5327187	NA	CKLF	ENSG00000217555	51192	0.5327187
Upregulated	0.5433325	NA	CLEC12A	ENSG00000172322	160364	0.5433325
Upregulated	0.4219937	NA	CLEC4A	ENSG00000111729	50856	0.4219937
Upregulated	0.3623281	NA	CLEC4E	ENSG00000166523	26253	0.3623281
Upregulated	0.2601507	NA	CMTM3	ENSG00000140931	123920	0.2601507
Upregulated	0.6070285	NA	COMMD6	ENSG00000188243	170622	0.6070285
Upregulated	0.3683898	NA	CORO1A	ENSG00000102879	11151	0.3683898
Upregulated	0.3314421	NA	COX5B	ENSG00000135940	1329	0.3314421
Upregulated	0.4174670	NA	COX7A2L	ENSG00000115944	9167	0.4174670
Upregulated	0.5460813	NA	COX7C	ENSG00000127184	1350	0.5460813
Upregulated	0.6462426	NA	CRIP1	ENSG00000213145	1396	0.6462426
Upregulated	0.5382050	NA	CSTA	ENSG00000121552	1475	0.5382050
Upregulated	0.3797482	NA	CTSS	ENSG00000163131	1520	0.3797482
Upregulated	0.4804928	NA	CYBA	ENSG00000051523	1535	0.4804928
Upregulated	0.2741276	NA	DDX5	ENSG00000263077	100616408	0.2741276
Upregulated	0.4230071	NA	EEF1A1	ENSG00000156508	1915	0.4230071
Upregulated	0.4133829	NA	EEF1B2	ENSG00000114942	619569	0.4133829
Upregulated	0.5652323	0.5786220	EGR1	ENSG00000120738	1958	0.5719271
Upregulated	0.5380167	NA	EID1	ENSG00000255302	23741	0.5380167
Upregulated	0.5565374	NA	EIF3E	ENSG00000104408	3646	0.5565374
Upregulated	0.3850599	NA	EIF3H	ENSG00000147677	8667	0.3850599
Upregulated	0.4427523	NA	EIF3L	ENSG00000100129	51386	0.4427523
Upregulated	0.3363007	NA	EIF3M	ENSG00000149100	10480	0.3363007
Upregulated	0.3737735	NA	ERP29	ENSG00000089248	10961	0.3737735
Upregulated	0.3562109	NA	ESD	ENSG00000139684	2098	0.3562109
Upregulated	0.5387477	NA	EVI2B	ENSG00000185862	2124	0.5387477
Upregulated	0.4006641	NA	FAM50A	ENSG00000071859	9130	0.4006641
Upregulated	0.5269782	NA	FGL2	ENSG00000127951	10875	0.5269782
Upregulated	0.2780441	NA	FGR	ENSG00000000938	2268	0.2780441
Upregulated	0.3828007	NA	FIS1	ENSG00000214253	51024	0.3828007
Upregulated	0.3416961	NA	FOLR3	ENSG00000110203	2352	0.3416961
Upregulated	0.5793187	NA	FOS	ENSG00000170345	2353	0.5793187
Upregulated	0.5747641	NA	FPR1	ENSG00000171051	2357	0.5747641
Upregulated	0.3659048	NA	GABARAP	ENSG00000170296	11337	0.3659048
Upregulated	0.6790200	NA	GLRX	ENSG00000173221	2745	0.6790200
Upregulated	0.5409704	NA	GMFG	ENSG00000130755	9535	0.5409704
Upregulated	0.3024830	NA	GNB2L1	ENSG00000204628	619571	0.3024830
Upregulated	0.3761089	NA	GPX1	ENSG00000233276	2876	0.3761089
Upregulated	0.3196339	NA	GSTP1	ENSG00000084207	2950	0.3196339
Upregulated	0.3114106	NA	HINT1	ENSG00000169567	3094	0.3114106
Upregulated	0.3124522	NA	HLA-DRA	ENSG00000206308	3122	0.3124522
Upregulated	0.5487846	NA	HMGB2	ENSG00000164104	3148	0.5487846
Upregulated	0.5003497	NA	HMGN3	ENSG00000118418	9324	0.5003497
Upregulated	0.7028802	NA	HSD17B11	ENSG00000198189	51170	0.7028802
Upregulated	0.4095643	NA	IER2	ENSG00000160888	9592	0.4095643
Upregulated	0.4988089	NA	IFI27L2	ENSG00000119632	83982	0.4988089
Upregulated	0.5270122	NA	ITM2B	ENSG00000136156	9445	0.5270122
Upregulated	0.2895641	NA	LAMTOR2	ENSG00000116586	28956	0.2895641
Upregulated	0.4113992	NA	LAMTOR4	ENSG00000188186	389541	0.4113992
Upregulated	1.0460933	NA	LGALS2	ENSG00000100079	3957	1.0460933
Upregulated	0.4210928	NA	LSM6	ENSG00000164167	11157	0.4210928
Upregulated	0.4097436	NA	LST1	ENSG00000235915	7940	0.4097436
Upregulated	0.3238046	NA	LTA4H	ENSG00000111144	101928830	0.3238046
Upregulated	0.2922767	NA	LY86	ENSG00000112799	9450	0.2922767
Upregulated	0.7872139	NA	LYZ	ENSG00000090382	4069	0.7872139
Upregulated	0.3882574	NA	MCL1	ENSG00000143384	4170	0.3882574
Upregulated	0.6716420	NA	MEF2C	ENSG00000081189	4208	0.6716420
Upregulated	0.4665980	NA	MINOS1	ENSG00000173436	440574	0.4665980
Upregulated	0.7997768	NA	MS4A6A	ENSG00000110077	64231	0.7997768
Upregulated	0.3895995	0.4177645	MT-CO1	ENSG00000198804	4512	0.4036820
Upregulated	NA	0.2634933	MT-CO2	ENSG00000198712	4513	0.2634933
Upregulated	0.3947202	0.3189360	MT-ND3	ENSG00000198840	4537	0.3568281
Upregulated	0.2807227	0.3658514	MT-ND4	ENSG00000198886	4538	0.3232871
Upregulated	0.3241125	NA	MT1X	ENSG00000187193	4501	0.3241125
Upregulated	0.3525347	NA	NAAA	ENSG00000138744	27163	0.3525347
Upregulated	0.3363669	NA	NACA	ENSG00000196531	4666	0.3363669
Upregulated	0.4140998	NA	NCF1	ENSG00000158517	653361	0.4140998
Upregulated	0.3874290	NA	NCF2	ENSG00000116701	4688	0.3874290
Upregulated	0.5125341	NA	NDUFA3	ENSG00000170906	4696	0.5125341
Upregulated	0.3759834	NA	NDUFB1	ENSG00000183648	4707	0.3759834
Upregulated	0.5163187	NA	NDUFB5	ENSG00000136521	4711	0.5163187
Upregulated	0.2554243	NA	NDUFB6	ENSG00000165264	4712	0.2554243
Upregulated	0.3768833	NA	NDUFS5	ENSG00000168653	4725	0.3768833
Upregulated	0.3245822	NA	NDUFS6	ENSG00000145494	4726	0.3245822
Upregulated	0.3865382	NA	NDUFS7	ENSG00000115286	374291	0.3865382
Upregulated	NA	0.4924426	NEAT1	ENSG00000245532	693197	0.4924426
Upregulated	0.4210744	NA	NEDD8	ENSG00000129559	4738	0.4210744
Upregulated	0.3668823	NA	NFKBIZ	ENSG00000144802	64332	0.3668823
Upregulated	0.4565806	NA	NUP214	ENSG00000126883	8021	0.4565806
Upregulated	0.2994290	NA	OSTC	ENSG00000198856	646567	0.2994290
Upregulated	0.4241963	NA	PFN1	ENSG00000108518	5216	0.4241963
Upregulated	0.3663807	NA	PGLS	ENSG00000130313	25796	0.3663807
Upregulated	0.2887645	NA	PLAC8	ENSG00000145287	51316	0.2887645
Upregulated	0.3506022	NA	PPCS	ENSG00000127125	79717	0.3506022
Upregulated	0.2995945	NA	PPDPF	ENSG00000125534	79144	0.2995945
Upregulated	0.4325040	NA	PSMB10	ENSG00000205220	5699	0.4325040
Upregulated	0.5916699	NA	PSMB9	ENSG00000243594	5698	0.5916699
Upregulated	0.2698089	NA	PSME1	ENSG00000092010	5720	0.2698089
Upregulated	0.3294582	NA	PTMA	ENSG00000187514	100506248	0.3294582
Upregulated	0.3278259	NA	PTPLAD2	ENSG00000188921	401494	0.3278259
Upregulated	0.5809275	NA	PYCARD	ENSG00000103490	29108	0.5809275
Upregulated	0.3953251	NA	RBP7	ENSG00000162444	116362	0.3953251
Upregulated	0.4559405	NA	RNASE6	ENSG00000169413	6039	0.4559405
Upregulated	0.3687924	NA	RP11-108M9.4	ENSG00000238142	NA	0.3687924
Upregulated	0.3456528	0.3035403	RPL10	ENSG00000147403	26778	0.3245966
Upregulated	0.2931581	0.3930602	RPL12	ENSG00000197958	6136	0.3431091
Upregulated	0.3196047	0.3622409	RPL13	ENSG00000167526	606500	0.3409228
Upregulated	0.3449091	0.2554691	RPL13A	ENSG00000142541	26819	0.3001891
Upregulated	0.4364187	NA	RPL14	ENSG00000188846	9045	0.4364187
Upregulated	0.2624227	NA	RPL15	ENSG00000174748	6138	0.2624227
Upregulated	0.3639003	NA	RPL18	ENSG00000063177	6141	0.3639003
Upregulated	NA	0.3285501	RPL21	ENSG00000122026	619499	0.3285501
Upregulated	0.4222353	NA	RPL22	ENSG00000116251	6146	0.4222353
Upregulated	0.3128110	NA	RPL23	ENSG00000125691	619505	0.3128110
Upregulated	0.3192288	NA	RPL24	ENSG00000114391	6152	0.3192288
Upregulated	0.4049909	0.2796002	RPL26	ENSG00000161970	6154	0.3422956
Upregulated	0.3414362	NA	RPL27	ENSG00000131469	6155	0.3414362
Upregulated	NA	0.2535349	RPL27A	ENSG00000166441	619562	0.2535349
Upregulated	0.2839265	NA	RPL29	ENSG00000162244	6159	0.2839265
Upregulated	0.5492616	0.2875104	RPL3	ENSG00000100316	116938	0.4183860
Upregulated	0.2949451	NA	RPL31	ENSG00000071082	6160	0.2949451
Upregulated	NA	0.2563997	RPL32	ENSG00000144713	6161	0.2563997
Upregulated	0.2714962	0.3205327	RPL34	ENSG00000109475	6164	0.2960144
Upregulated	0.6001914	0.4241873	RPL36A	ENSG00000241343	100529097	0.5121894
Upregulated	0.2602572	NA	RPL38	ENSG00000172809	6169	0.2602572
Upregulated	0.3026794	0.3974018	RPL39	ENSG00000198918	6170	0.3500406
Upregulated	0.2659515	NA	RPL4	ENSG00000174444	595099	0.2659515
Upregulated	0.4519446	NA	RPL5	ENSG00000122406	6125	0.4519446
Upregulated	0.3404044	NA	RPL6	ENSG00000089009	6128	0.3404044
Upregulated	NA	0.3350576	RPL7	ENSG00000147604	6129	0.3350576
Upregulated	0.3207371	NA	RPL7A	ENSG00000260501	26820	0.3207371
Upregulated	0.2517102	NA	RPL9	ENSG00000163682	6133	0.2517102
Upregulated	0.4705051	0.2639045	RPLP1	ENSG00000137818	6176	0.3672048
Upregulated	0.5885923	NA	RPPH1	ENSG00000259001	85495	0.5885923
Upregulated	0.4070178	NA	RPS10	ENSG00000124614	6204	0.4070178
Upregulated	0.3183372	NA	RPS13	ENSG00000110700	100508408	0.3183372
Upregulated	0.2651353	0.3008241	RPS14	ENSG00000164587	6208	0.2829797
Upregulated	NA	0.3426288	RPS15A	ENSG00000134419	6210	0.3426288
Upregulated	0.4030601	0.2625599	RPS18	ENSG00000096150	6222	0.3328100
Upregulated	0.3197730	NA	RPS20	ENSG00000008988	26795	0.3197730
Upregulated	0.3616351	0.3608509	RPS21	ENSG00000171858	6227	0.3612430
Upregulated	0.5482685	0.3183542	RPS23	ENSG00000186468	6228	0.4333114
Upregulated	0.5244520	0.2931539	RPS24	ENSG00000138326	6229	0.4088030
Upregulated	0.7658600	NA	RPS26	ENSG00000197728	101929876	0.7658600
Upregulated	0.4059084	0.3258859	RPS27A	ENSG00000143947	6233	0.3658971
Upregulated	0.3122715	NA	RPS28	ENSG00000233927	6234	0.3122715
Upregulated	0.4861648	0.3753182	RPS3A	ENSG00000145425	8944	0.4307415
Upregulated	0.3323252	0.3269379	RPS4X	ENSG00000198034	6191	0.3296315
Upregulated	0.4655022	NA	RPS5	ENSG00000083845	6193	0.4655022
Upregulated	NA	0.2810115	RPS6	ENSG00000137154	6194	0.2810115
Upregulated	0.3498380	0.3579335	RPS8	ENSG00000142937	94163	0.3538858
Upregulated	0.7606506	NA	S100A12	ENSG00000163221	6283	0.7606506
Upregulated	1.6734955	NA	S100A8	ENSG00000143546	6279	1.6734955
Upregulated	0.3120518	NA	SCO2	ENSG00000130489	9997	0.3120518
Upregulated	0.2885932	NA	SDHC	ENSG00000143252	6391	0.2885932
Upregulated	NA	0.4951610	SEC11A	ENSG00000140612	23478	0.4951610
Upregulated	0.2891998	NA	SEC61G	ENSG00000132432	23480	0.2891998
Upregulated	0.2567869	NA	SERF2	ENSG00000140264	100302254	0.2567869
Upregulated	0.3413189	NA	SERP1	ENSG00000120742	101928061	0.3413189
Upregulated	0.4508847	NA	SERPINB1	ENSG00000021355	1992	0.4508847
Upregulated	0.3308404	NA	SH3BGRL	ENSG00000131171	6451	0.3308404
Upregulated	0.4661574	NA	SHFM1	ENSG00000127922	7979	0.4661574
Upregulated	0.3022129	NA	SLC25A5	ENSG00000005022	292	0.3022129
Upregulated	0.3762740	NA	SLC25A6	ENSG00000169100	293	0.3762740
Upregulated	0.4379478	NA	SLC7A7	ENSG00000155465	9056	0.4379478
Upregulated	0.8128717	0.6895904	SNORD3A	ENSG00000263934	780851	0.7512311
Upregulated	0.7062878	NA	SNORD3B-2	ENSG00000262074	780852	0.7062878
Upregulated	0.9567470	0.8908646	SNORD3D	ENSG00000262202	780854	0.9238058
Upregulated	0.3343446	NA	SNRPD2	ENSG00000125743	6633	0.3343446
Upregulated	0.3668276	NA	SORL1	ENSG00000137642	6653	0.3668276
Upregulated	0.3487828	NA	SPG21	ENSG00000090487	51324	0.3487828
Upregulated	0.2745880	NA	SRSF5	ENSG00000100650	6430	0.2745880
Upregulated	0.3563372	NA	SSBP1	ENSG00000106028	6742	0.3563372
Upregulated	0.3462837	NA	SULT1A1	ENSG00000196502	6817	0.3462837
Upregulated	0.5783520	NA	TALDO1	ENSG00000177156	6888	0.5783520
Upregulated	0.4838435	NA	TBCA	ENSG00000171530	6902	0.4838435
Upregulated	0.3614227	NA	TIMM10	ENSG00000134809	26519	0.3614227
Upregulated	0.4828548	NA	TKT	ENSG00000163931	7086	0.4828548
Upregulated	0.3780530	NA	TMBIM4.1	NA	NA	0.3780530
Upregulated	0.4603851	NA	TMEM107	ENSG00000179029	84314	0.4603851
Upregulated	0.4271326	NA	TMEM160	ENSG00000130748	54958	0.4271326
Upregulated	0.2990201	NA	TMEM219	ENSG00000149932	124446	0.2990201
Upregulated	0.4113401	NA	TMEM256	ENSG00000205544	254863	0.4113401
Upregulated	0.5479996	NA	TMEM258	ENSG00000134825	746	0.5479996
Upregulated	0.3198381	NA	TMSB10	ENSG00000034510	9168	0.3198381
Upregulated	0.4795560	NA	TNF	ENSG00000228978	7124	0.4795560
Upregulated	0.4941692	NA	TNFSF13B	ENSG00000102524	10673	0.4941692
Upregulated	NA	0.2909547	TPT1	ENSG00000133112	101928826	0.2909547
Upregulated	0.3797457	NA	TRAPPC1	ENSG00000170043	58485	0.3797457
Upregulated	0.5498891	NA	TSPO	ENSG00000100300	706	0.5498891
Upregulated	0.3374399	NA	TUBA1A	ENSG00000167552	7846	0.3374399
Upregulated	0.6093008	NA	TYMP	ENSG00000025708	1890	0.6093008
Upregulated	0.2820454	NA	TYROBP	ENSG00000011600	7305	0.2820454
Upregulated	0.2908107	NA	UBE2L6	ENSG00000156587	9246	0.2908107
Upregulated	0.6253247	NA	UQCRB	ENSG00000156467	7381	0.6253247
Upregulated	0.2990154	NA	UQCRH	ENSG00000173660	440567	0.2990154
Upregulated	0.4724012	NA	USMG5	ENSG00000173915	84833	0.4724012
Upregulated	0.8212608	NA	VAMP8	ENSG00000118640	8673	0.8212608
Upregulated	0.5738669	NA	WDR74	ENSG00000133316	54663	0.5738669
Upregulated	0.3611218	NA	YBX3	ENSG00000060138	8531	0.3611218
Upregulated	0.4622755	NA	ZFP36	ENSG00000128016	7538	0.4622755
Upregulated	0.3142596	NA	ZNHIT1	ENSG00000106400	10467	0.3142596
Result	cMonocyte_ControlT1vsCeDT1	cMonocyte_CeDT0vsCeDT1	SYMBOL	ENSEMBL	ENTREZID	log2FoldChange_median
Downregulated	-0.2626174	NA	AES	ENSG00000104964	166	-0.2626174
Downregulated	-1.2428144	NA	ALDH1A2	ENSG00000128918	101928635	-1.2428144
Downregulated	NA	-0.5659829	ANXA1	ENSG00000135046	301	-0.5659829
Downregulated	-0.6288182	NA	AQP9	ENSG00000103569	366	-0.6288182
Downregulated	-0.5927487	NA	ARID5B	ENSG00000150347	84159	-0.5927487
Downregulated	-0.8829981	NA	ASPH	ENSG00000198363	444	-0.8829981
Downregulated	-0.4617466	NA	ATF4	ENSG00000128272	468	-0.4617466
Downregulated	-0.9654457	NA	ATP2B1	ENSG00000070961	490	-0.9654457
Downregulated	-0.4347253	NA	ATP6V0B	ENSG00000117410	533	-0.4347253
Downregulated	-0.7555662	NA	ATP6V1F	ENSG00000128524	101927180	-0.7555662
Downregulated	-0.5121977	NA	ATP6V1G1	ENSG00000136888	9550	-0.5121977
Downregulated	NA	-0.6207469	BCL2A1	ENSG00000140379	597	-0.6207469
Downregulated	-0.7325819	NA	BID	ENSG00000015475	637	-0.7325819
Downregulated	-0.7006996	NA	BTG1	ENSG00000133639	694	-0.7006996
Downregulated	-0.7204331	NA	BZW1	ENSG00000082153	9689	-0.7204331
Downregulated	-1.0623767	NA	C15orf48	ENSG00000166920	84419	-1.0623767
Downregulated	-0.5528481	NA	CA2	ENSG00000104267	760	-0.5528481
Downregulated	-0.5959581	NA	CCDC71L	ENSG00000253276	168455	-0.5959581
Downregulated	-1.9774206	NA	CCL2	ENSG00000108691	6347	-1.9774206
Downregulated	-2.6130550	NA	CCL7	ENSG00000108688	6354	-2.6130550
Downregulated	-0.3789850	NA	CD44	ENSG00000026508	960	-0.3789850
Downregulated	-1.0957236	NA	CD63	ENSG00000135404	967	-1.0957236
Downregulated	-0.4058694	NA	CD68	ENSG00000129226	968	-0.4058694
Downregulated	-0.2909238	NA	CD74	ENSG00000019582	972	-0.2909238
Downregulated	-0.6246969	NA	CD82	ENSG00000085117	3732	-0.6246969
Downregulated	-0.5103142	NA	CDC42	ENSG00000070831	998	-0.5103142
Downregulated	NA	-0.6608554	CDC42EP3	ENSG00000163171	10602	-0.6608554
Downregulated	NA	-0.3500466	CHIC2	ENSG00000109220	26511	-0.3500466
Downregulated	-0.5245633	NA	CHMP4B	ENSG00000101421	128866	-0.5245633
Downregulated	-0.6674848	NA	CLEC7A	ENSG00000172243	64581	-0.6674848
Downregulated	-0.8838694	NA	CNOT1	ENSG00000125107	23019	-0.8838694
Downregulated	-0.7079967	NA	CSF2RA	ENSG00000198223	1438	-0.7079967
Downregulated	-0.4785268	NA	CSTB	ENSG00000160213	1476	-0.4785268
Downregulated	-0.5048390	NA	CTSD	ENSG00000117984	1509	-0.5048390
Downregulated	-1.5106864	-0.5917241	CTSL	ENSG00000135047	1514	-1.0512053
Downregulated	-0.9890996	NA	CXCL1	ENSG00000163739	2919	-0.9890996
Downregulated	-0.8970697	NA	CXCL3	ENSG00000163734	2921	-0.8970697
Downregulated	-1.1218438	NA	DNAJB1	ENSG00000132002	3337	-1.1218438
Downregulated	-0.4917526	NA	DOT1L	ENSG00000104885	84444	-0.4917526
Downregulated	-0.6325077	NA	DRAM1	ENSG00000136048	55332	-0.6325077
Downregulated	NA	-0.7000695	EIF4A3	ENSG00000141543	9775	-0.7000695
Downregulated	NA	-0.2622708	EMP1	ENSG00000134531	2012	-0.2622708
Downregulated	-0.3795020	NA	EMP3	ENSG00000142227	2014	-0.3795020
Downregulated	-2.2288019	NA	FABP5	ENSG00000164687	2171	-2.2288019
Downregulated	-0.5432862	NA	FDX1	ENSG00000137714	2230	-0.5432862
Downregulated	-0.6160875	NA	FNDC3B	ENSG00000075420	101928615	-0.6160875
Downregulated	-0.5290027	NA	FNIP2	ENSG00000052795	57600	-0.5290027
Downregulated	-0.8039615	NA	FOSL2	ENSG00000075426	2355	-0.8039615
Downregulated	-0.4730357	-0.7054050	GEM	ENSG00000164949	2669	-0.5892204
Downregulated	NA	-0.4365016	HIST2H2AA3	ENSG00000183558	723790	-0.4365016
Downregulated	-0.3763589	-0.4041639	HLA-A	ENSG00000206505	3105	-0.3902614
Downregulated	-0.7346106	NA	HLA-DRB5	ENSG00000198502	3127	-0.7346106
Downregulated	-0.3262905	NA	HLA-E	ENSG00000229252	3133	-0.3262905
Downregulated	-0.6491098	NA	HMGA1	ENSG00000137309	3159	-0.6491098
Downregulated	NA	-0.4950711	HMOX1	ENSG00000100292	3162	-0.4950711
Downregulated	-0.9353067	NA	HOTAIRM1	ENSG00000233429	100506311	-0.9353067
Downregulated	-0.9844995	NA	HSP90AA1	ENSG00000080824	3320	-0.9844995
Downregulated	-0.9750477	NA	HSPA1A	ENSG00000237724	3304	-0.9750477
Downregulated	-1.4577151	NA	HSPA1B	ENSG00000224501	3304	-1.4577151
Downregulated	-0.5147669	NA	HSPA8	ENSG00000109971	85390	-0.5147669
Downregulated	-0.4810723	NA	IER3	ENSG00000227231	8870	-0.4810723
Downregulated	-0.2551882	NA	IER5	ENSG00000162783	51278	-0.2551882
Downregulated	NA	-1.4100018	IFI27	ENSG00000165949	3429	-1.4100018
Downregulated	NA	-0.7173828	IFI44L	ENSG00000137959	10964	-0.7173828
Downregulated	-0.9650351	-0.9820112	IFI6	ENSG00000126709	2537	-0.9735231
Downregulated	NA	-0.8415551	IFITM1	ENSG00000185885	8519	-0.8415551
Downregulated	-0.7117061	NA	IFITM10	ENSG00000244242	402778	-0.7117061
Downregulated	NA	-1.2937395	IFITM3	ENSG00000142089	10410	-1.2937395
Downregulated	-1.0187169	NA	IL1RN	ENSG00000136689	3557	-1.0187169
Downregulated	-1.3517993	-0.7992395	IL8	ENSG00000169429	3576	-1.0755194
Downregulated	-0.4475896	NA	INHBA	ENSG00000122641	3624	-0.4475896
Downregulated	-0.8799352	NA	IQGAP1	ENSG00000140575	8826	-0.8799352
Downregulated	NA	-0.3032661	IRAK2	ENSG00000134070	3656	-0.3032661
Downregulated	NA	-0.8572112	ISG15	ENSG00000187608	9636	-0.8572112
Downregulated	NA	-0.3257934	ITGA5	ENSG00000161638	3678	-0.3257934
Downregulated	-0.5868852	NA	ITGAX	ENSG00000140678	3687	-0.5868852
Downregulated	-0.5665706	NA	ITGB8	ENSG00000105855	3696	-0.5665706
Downregulated	-0.8655541	NA	JARID2	ENSG00000008083	3720	-0.8655541
Downregulated	-0.7851854	NA	LGALS3	ENSG00000131981	3958	-0.7851854
Downregulated	-0.6604686	NA	LINC00936	ENSG00000271614	338758	-0.6604686
Downregulated	NA	-0.7341980	LMNA	ENSG00000160789	4000	-0.7341980
Downregulated	NA	-0.4679767	LRRFIP2	ENSG00000093167	9209	-0.4679767
Downregulated	NA	-0.8702247	LY6E	ENSG00000160932	4061	-0.8702247
Downregulated	-0.6896915	NA	MAD1L1	ENSG00000002822	8379	-0.6896915
Downregulated	NA	-0.6313390	MAFB	ENSG00000204103	9935	-0.6313390
Downregulated	-0.4948810	NA	MALAT1	ENSG00000251562	378938	-0.4948810
Downregulated	-0.5061779	NA	MBP	ENSG00000197971	4155	-0.5061779
Downregulated	-0.5423950	NA	MET	ENSG00000105976	4233	-0.5423950
Downregulated	-0.7825006	NA	MGAT1	ENSG00000131446	4245	-0.7825006
Downregulated	-0.5680068	NA	MGLL	ENSG00000074416	11343	-0.5680068
Downregulated	NA	-0.6060296	MIR22HG	ENSG00000186594	407004	-0.6060296
Downregulated	-0.7392247	NA	MIR29A	ENSG00000226380	646329	-0.7392247
Downregulated	NA	-0.3269312	MMP19	ENSG00000123342	4327	-0.3269312
Downregulated	-0.4139291	NA	MSC	ENSG00000178860	9242	-0.4139291
Downregulated	NA	-0.5484835	MTF1	ENSG00000188786	4520	-0.5484835
Downregulated	-0.5942412	NA	NBPF10	ENSG00000163386	101928050	-0.5942412
Downregulated	-0.7795371	NA	NBPF15	ENSG00000243452	284565	-0.7795371
Downregulated	-1.0104523	NA	NEU4	ENSG00000204099	129807	-1.0104523
Downregulated	-0.6454081	NA	NFAT5	ENSG00000102908	10725	-0.6454081
Downregulated	-0.6890829	NA	NOP10	ENSG00000182117	55505	-0.6890829
Downregulated	-0.4442761	NA	NR4A3	ENSG00000119508	8013	-0.4442761
Downregulated	-0.4340609	NA	NRP2	ENSG00000118257	8828	-0.4340609
Downregulated	NA	-0.3993179	OAS1	ENSG00000089127	4938	-0.3993179
Downregulated	-1.1795967	-0.7889199	PHLDA1	ENSG00000139289	22822	-0.9842583
Downregulated	-0.6776198	NA	PLAUR	ENSG00000011422	5329	-0.6776198
Downregulated	NA	-0.4393326	PNP	ENSG00000198805	4860	-0.4393326
Downregulated	-0.2729227	NA	PSAP	ENSG00000197746	5660	-0.2729227
Downregulated	-0.5214840	NA	RAB8B	ENSG00000166128	51762	-0.5214840
Downregulated	-0.5960302	NA	REL	ENSG00000162924	5966	-0.5960302
Downregulated	NA	-1.0374249	RGCC	ENSG00000102760	28984	-1.0374249
Downregulated	-0.5399368	NA	RHEB	ENSG00000106615	6009	-0.5399368
Downregulated	-0.4074237	NA	RHOBTB3	ENSG00000164292	22836	-0.4074237
Downregulated	NA	-0.4172762	S100A10	ENSG00000197747	6281	-0.4172762
Downregulated	-0.5022060	NA	SAT1	ENSG00000130066	6303	-0.5022060
Downregulated	-0.8702783	NA	SDC2	ENSG00000169439	6383	-0.8702783
Downregulated	-0.6066070	NA	SEMA6B	ENSG00000167680	10501	-0.6066070
Downregulated	-1.4192365	NA	SERPINB2	ENSG00000197632	5055	-1.4192365
Downregulated	-0.9302950	NA	SLC7A11	ENSG00000151012	23657	-0.9302950
Downregulated	-0.5166489	NA	SNORA76	ENSG00000252904	NA	-0.5166489
Downregulated	-0.9771550	NA	SOD2	ENSG00000112096	100129518	-0.9771550
Downregulated	-0.4755212	NA	SPHK1	ENSG00000176170	8877	-0.4755212
Downregulated	-0.4887454	NA	SQSTM1	ENSG00000161011	8878	-0.4887454
Downregulated	NA	-0.3305648	SRGN	ENSG00000122862	5552	-0.3305648
Downregulated	-1.5281749	NA	THBS1	ENSG00000137801	7057	-1.5281749
Downregulated	-0.3555421	NA	TNFRSF18	ENSG00000186891	8784	-0.3555421
Downregulated	-0.8199828	NA	TXN	ENSG00000136810	7295	-0.8199828
Downregulated	-0.3257654	NA	U2AF1	ENSG00000160201	7307	-0.3257654
Downregulated	-0.4342118	NA	VAPA	ENSG00000101558	9218	-0.4342118
Downregulated	-0.6162982	NA	WTAP	ENSG00000146457	9589	-0.6162982
Downregulated	-0.7421670	NA	ZEB2	ENSG00000169554	9839	-0.7421670
Downregulated	-0.5413810	NA	ZNF267	ENSG00000185947	10308	-0.5413810

## Sheet: ncMonocytes
Result	ncMonocyte_ControlT1vsCeDT1	ncMonocyte_CeDT0vsCeDT1	SYMBOL	ENSEMBL	ENTREZID	log2FoldChange_median
Upregulated	0.5784233	NA	EEF1A1	ENSG00000156508	1915	0.5784233
Upregulated	0.7153888	NA	EIF3L	ENSG00000100129	51386	0.7153888
Upregulated	0.7990786	NA	PDCD6	ENSG00000249915	10016	0.7990786
Upregulated	NA	0.3780052	RPS21	ENSG00000171858	6227	0.3780052
Result	ncMonocyte_ControlT1vsCeDT1	ncMonocyte_CeDT0vsCeDT1	SYMBOL	ENSEMBL	ENTREZID	log2FoldChange_median
Downregulated	-0.7153135	NA	BTG1	ENSG00000133639	694	-0.7153135
Downregulated	-0.4165796	NA	C10orf54	ENSG00000107738	64115	-0.4165796
Downregulated	-1.2804002	NA	FOSB	ENSG00000125740	2354	-1.2804002
Downregulated	NA	-0.2835773	ITGA5	ENSG00000161638	3678	-0.2835773
Downregulated	-1.5397043	NA	NEAT1	ENSG00000245532	693197	-1.5397043

## Sheet: mDC
Result	mDC_ControlT1vsCeDT1	mDC_CeDT0vsCeDT1	SYMBOL	ENSEMBL	ENTREZID	log2FoldChange_median
Upregulated	NA	0.7147945	EEF1A1	ENSG00000156508	1915	0.7147945
Upregulated	NA	0.7140872	EIF1	ENSG00000173812	10209	0.7140872
Upregulated	0.9889265	NA	FCER1G	ENSG00000158869	2207	0.9889265
Upregulated	NA	0.5213954	MT-CO1	ENSG00000198804	4512	0.5213954
Upregulated	NA	0.6792060	MT-CO2	ENSG00000198712	4513	0.6792060
Upregulated	NA	0.6603522	MT-CO3	ENSG00000198938	4514	0.6603522
Upregulated	NA	0.6776634	MT-CYB	ENSG00000198727	4519	0.6776634
Upregulated	NA	0.6459909	MT-ND2	ENSG00000198763	4536	0.6459909
Upregulated	NA	0.4285694	MT-ND3	ENSG00000198840	4537	0.4285694
Upregulated	NA	0.4708816	RPL10	ENSG00000147403	26778	0.4708816
Upregulated	NA	0.6041095	RPL10A	ENSG00000198755	4736	0.6041095
Upregulated	NA	0.5064799	RPL13	ENSG00000167526	606500	0.5064799
Upregulated	NA	0.6273616	RPL21	ENSG00000122026	619499	0.6273616
Upregulated	NA	0.6547482	RPL3	ENSG00000100316	116938	0.6547482
Upregulated	0.9429341	NA	RPL36A	ENSG00000241343	100529097	0.9429341
Upregulated	NA	0.6977331	RPL4	ENSG00000174444	595099	0.6977331
Upregulated	NA	0.5400535	RPL5	ENSG00000122406	6125	0.5400535
Upregulated	NA	0.5674828	RPL6	ENSG00000089009	6128	0.5674828
Upregulated	NA	0.5994807	RPL7	ENSG00000147604	6129	0.5994807
Upregulated	NA	0.4904499	RPL9	ENSG00000163682	6133	0.4904499
Upregulated	NA	0.4646542	RPS10	ENSG00000124614	6204	0.4646542
Upregulated	NA	0.4084284	RPS15A	ENSG00000134419	6210	0.4084284
Upregulated	NA	0.4168344	RPS19	ENSG00000105372	6223	0.4168344
Upregulated	NA	0.4579467	RPS2	ENSG00000140988	26784	0.4579467
Upregulated	NA	0.3879835	RPS23	ENSG00000186468	6228	0.3879835
Upregulated	NA	0.4007138	RPS27A	ENSG00000143947	6233	0.4007138
Upregulated	NA	0.6034070	RPS3A	ENSG00000145425	8944	0.6034070
Upregulated	NA	0.8069428	RPS4X	ENSG00000198034	6191	0.8069428
Upregulated	NA	0.5442214	RPS6	ENSG00000137154	6194	0.5442214
Upregulated	NA	0.5629717	RPS8	ENSG00000142937	94163	0.5629717
Upregulated	NA	0.6864054	SLC25A6	ENSG00000169100	293	0.6864054
Upregulated	NA	1.1899100	XIST	ENSG00000229807	7503	1.1899100
Result	mDC_ControlT1vsCeDT1	mDC_CeDT0vsCeDT1	SYMBOL	ENSEMBL	ENTREZID	log2FoldChange_median
Downregulated	NA	-0.7641020	ANXA2	ENSG00000182718	302	-0.7641020
Downregulated	NA	-1.0363928	APOBEC3A	ENSG00000262156	100913187	-1.0363928
Downregulated	NA	-0.6305311	ATG16L2	ENSG00000168010	89849	-0.6305311
Downregulated	NA	-0.4008379	B2M	ENSG00000166710	567	-0.4008379
Downregulated	NA	-0.7822353	C3AR1	ENSG00000171860	719	-0.7822353
Downregulated	NA	-0.7513304	CASP1	ENSG00000137752	834	-0.7513304
Downregulated	NA	-1.2881043	CD14	ENSG00000170458	929	-1.2881043
Downregulated	NA	-0.7753688	CD300E	ENSG00000186407	342510	-0.7753688
Downregulated	NA	-0.7250458	CD36	ENSG00000135218	948	-0.7250458
Downregulated	NA	-1.0391854	CFD	ENSG00000197766	1675	-1.0391854
Downregulated	NA	-0.7142658	DOK2	ENSG00000147443	9046	-0.7142658
Downregulated	NA	-0.7083597	DUSP6	ENSG00000139318	1848	-0.7083597
Downregulated	NA	-0.9323082	EPSTI1	ENSG00000133106	94240	-0.9323082
Downregulated	NA	-1.0441768	GBP1	ENSG00000117228	2633	-1.0441768
Downregulated	NA	-0.7669285	GIMAP4	ENSG00000133574	55303	-0.7669285
Downregulated	NA	-0.7663838	GIMAP7	ENSG00000179144	168537	-0.7663838
Downregulated	NA	-0.7889952	GLUL	ENSG00000135821	2752	-0.7889952
Downregulated	NA	-0.7811369	GRN	ENSG00000030582	2896	-0.7811369
Downregulated	NA	-0.9366493	HLA-A	ENSG00000206505	3105	-0.9366493
Downregulated	NA	-0.6757664	HLA-C	ENSG00000233841	3107	-0.6757664
Downregulated	-0.8028086	NA	HSPA8	ENSG00000109971	85390	-0.8028086
Downregulated	NA	-0.6962393	IFI44	ENSG00000137965	10561	-0.6962393
Downregulated	NA	-1.1786126	IFI44L	ENSG00000137959	10964	-1.1786126
Downregulated	NA	-1.6902666	IFI6	ENSG00000126709	2537	-1.6902666
Downregulated	NA	-1.1944987	IFIT1	ENSG00000185745	3434	-1.1944987
Downregulated	NA	-0.8886397	IFIT3	ENSG00000119917	3437	-0.8886397
Downregulated	NA	-1.4408433	IFITM1	ENSG00000185885	8519	-1.4408433
Downregulated	NA	-0.8339957	IFITM3	ENSG00000142089	10410	-0.8339957
Downregulated	NA	-1.0144950	IRF7	ENSG00000185507	3665	-1.0144950
Downregulated	NA	-1.8072367	ISG15	ENSG00000187608	9636	-1.8072367
Downregulated	NA	-0.8085833	LAP3	ENSG00000002549	51056	-0.8085833
Downregulated	NA	-1.2228468	LY6E	ENSG00000160932	4061	-1.2228468
Downregulated	NA	-0.3230568	MRPL41	ENSG00000182154	64975	-0.3230568
Downregulated	NA	-1.1622531	MS4A4A	ENSG00000110079	51338	-1.1622531
Downregulated	NA	-0.9393500	MX1	ENSG00000157601	4599	-0.9393500
Downregulated	NA	-0.6640013	NADK	ENSG00000008130	65220	-0.6640013
Downregulated	NA	-0.8215716	NAGK	ENSG00000124357	55577	-0.8215716
Downregulated	NA	-0.5857973	NMI	ENSG00000123609	9111	-0.5857973
Downregulated	NA	-1.3267661	OAS1	ENSG00000089127	4938	-1.3267661
Downregulated	NA	-0.7810259	PSMA4	ENSG00000041357	5685	-0.7810259
Downregulated	NA	-0.7451644	RNF181	ENSG00000168894	51255	-0.7451644
Downregulated	NA	-0.6855342	RPS26	ENSG00000197728	101929876	-0.6855342
Downregulated	NA	-1.1323348	RPS4Y1	ENSG00000129824	6192	-1.1323348
Downregulated	NA	-0.5094291	S100A11	ENSG00000163191	6282	-0.5094291
Downregulated	NA	-1.9645722	S100A8	ENSG00000143546	6279	-1.9645722
Downregulated	NA	-1.3477252	S100A9	ENSG00000163220	6280	-1.3477252
Downregulated	NA	-0.8011284	SERPING1	ENSG00000149131	710	-0.8011284
Downregulated	NA	-0.7660140	SMCO4	ENSG00000166002	56935	-0.7660140
Downregulated	NA	-1.3994868	TNFSF10	ENSG00000121858	8743	-1.3994868
Downregulated	NA	-0.5271540	TP53	ENSG00000141510	7157	-0.5271540
Downregulated	NA	-0.6612505	USP18	ENSG00000184979	11274	-0.6612505
Downregulated	NA	-0.7123692	XAF1	ENSG00000132530	54739	-0.7123692
