# Supplementary material for: Single-Cell RNA Sequencing of Peripheral Blood Mononuclear Cells From Pediatric Coeliac Disease Patients Suggests Potential Pre-Seroconversion Markers
Source: Front Immunol. 2022 Mar 15;13:843086. doi: 10.3389/fimmu.2022.843086 (PMC8964997; doi:10.3389/fimmu.2022.843086)
Supplement: Supplementary Table 3 — List of DEG classified as pre-diagnostic CeD markers per cell-type. [file Table_3.xlsx]

## Sheet: CD4+ T cells
Result	SYMBOL	ENSEMBL	ENTREZID	Direction	Direction.2	log2FoldChange_ControlT0vsCeDT0
Upregulated	CMPK1	ENSG00000162368	51727	Upregulated	Shared.Upregulated	0.2787730
Upregulated	EIF5A	ENSG00000132507	1984	Upregulated	Shared.Upregulated	0.2754371
Upregulated	IFITM1	ENSG00000185885	8519	Upregulated	Shared.Upregulated	0.3317418
Upregulated	IL32	ENSG00000008517	9235	Upregulated	Shared.Upregulated	0.4945421
Upregulated	ISCU	ENSG00000136003	23479	Upregulated	Shared.Upregulated	0.2662837
Upregulated	RAB14	ENSG00000119396	51552	Upregulated	Shared.Upregulated	0.2559011
Upregulated	RASSF5	ENSG00000136653	83593	Upregulated	Shared.Upregulated	0.2823183
Upregulated	RPL37	ENSG00000145592	6167	Upregulated	Shared.Upregulated	0.2980569
Upregulated	RPL39	ENSG00000198918	6170	Upregulated	Shared.Upregulated	0.3088151
Upregulated	RPS21	ENSG00000171858	6227	Upregulated	Shared.Upregulated	0.2641803
Upregulated	RPS28	ENSG00000233927	6234	Upregulated	Shared.Upregulated	0.2825451
Upregulated	SNHG8	ENSG00000269893	100093630	Upregulated	Shared.Upregulated	0.4000690
Upregulated	SRSF5	ENSG00000100650	6430	Upregulated	Shared.Upregulated	0.3763650
Upregulated	TXNIP	ENSG00000117289	10628	Upregulated	Shared.Upregulated	0.6784512
Result	SYMBOL	ENSEMBL	ENTREZID	Direction	Direction.2	log2FoldChange_ControlT0vsCeDT0
Downregulated	ACTG1	ENSG00000267807	71	Downregulated	Shared.Downregulated	-0.3326264
Downregulated	ARF4	ENSG00000168374	378	Downregulated	Shared.Downregulated	-0.2525971
Downregulated	ARL4A	ENSG00000122644	10124	Downregulated	Shared.Downregulated	-0.2923614
Downregulated	ATP1B3	ENSG00000069849	483	Downregulated	Shared.Downregulated	-0.3103579
Downregulated	B2M	ENSG00000166710	567	Downregulated	Shared.Downregulated	-0.3081415
Downregulated	CALM1	ENSG00000198668	808	Downregulated	Shared.Downregulated	-0.3332180
Downregulated	CALM2	ENSG00000143933	808	Downregulated	Shared.Downregulated	-0.3135634
Downregulated	CCR7	ENSG00000126353	1236	Downregulated	Shared.Downregulated	-0.4449562
Downregulated	CD55	ENSG00000196352	1604	Downregulated	Shared.Downregulated	-0.7277509
Downregulated	CD74	ENSG00000019582	972	Downregulated	Shared.Downregulated	-0.5162933
Downregulated	CFL1	ENSG00000172757	1072	Downregulated	Shared.Downregulated	-0.2576513
Downregulated	CHMP1B	ENSG00000255112	57132	Downregulated	Shared.Downregulated	-0.4247873
Downregulated	CLN8	ENSG00000182372	101927714	Downregulated	Shared.Downregulated	-0.2744875
Downregulated	CREM	ENSG00000095794	1390	Downregulated	Shared.Downregulated	-0.6349867
Downregulated	CSRNP1	ENSG00000144655	64651	Downregulated	Shared.Downregulated	-0.3444069
Downregulated	CYCS	ENSG00000172115	54205	Downregulated	Shared.Downregulated	-0.4094292
Downregulated	CYTIP	ENSG00000115165	9595	Downregulated	Shared.Downregulated	-0.2818614
Downregulated	DHRS3	ENSG00000162496	9249	Downregulated	Shared.Downregulated	-0.4279318
Downregulated	DYNLL1	ENSG00000088986	8655	Downregulated	Shared.Downregulated	-0.3005993
Downregulated	EIF4A3	ENSG00000141543	9775	Downregulated	Shared.Downregulated	-0.5346408
Downregulated	EZR	ENSG00000092820	7430	Downregulated	Shared.Downregulated	-0.5055817
Downregulated	FAM177A1	ENSG00000151327	101927178	Downregulated	Shared.Downregulated	-0.2724849
Downregulated	FTH1	ENSG00000167996	2495	Downregulated	Shared.Downregulated	-0.3890949
Downregulated	FYB	ENSG00000082074	2533	Downregulated	Shared.Downregulated	-0.3527285
Downregulated	HEXIM1	ENSG00000186834	10614	Downregulated	Shared.Downregulated	-0.2782909
Downregulated	HLA-A	ENSG00000206505	3105	Downregulated	Shared.Downregulated	-0.3219097
Downregulated	HLA-C	ENSG00000233841	3107	Downregulated	Shared.Downregulated	-0.2529752
Downregulated	HSP90AB1	ENSG00000096384	3326	Downregulated	Shared.Downregulated	-0.2727970
Downregulated	HSPA5	ENSG00000044574	3309	Downregulated	Shared.Downregulated	-0.3025955
Downregulated	HSPA8	ENSG00000109971	85390	Downregulated	Shared.Downregulated	-0.3409646
Downregulated	IMPDH2	ENSG00000178035	3615	Downregulated	Shared.Downregulated	-0.2844810
Downregulated	ISG15	ENSG00000187608	9636	Downregulated	Shared.Downregulated	-0.3721360
Downregulated	JUND	ENSG00000130522	3727	Downregulated	Shared.Downregulated	-0.3409347
Downregulated	KLF3	ENSG00000109787	51274	Downregulated	Shared.Downregulated	-0.3205176
Downregulated	KPNA2	ENSG00000262472	3838	Downregulated	Shared.Downregulated	-0.3109765
Downregulated	LYPD3	ENSG00000124466	27076	Downregulated	Shared.Downregulated	-0.2890389
Downregulated	NAF1	ENSG00000145414	92345	Downregulated	Shared.Downregulated	-0.2678688
Downregulated	PLK3	ENSG00000173846	1263	Downregulated	Shared.Downregulated	-0.3761400
Downregulated	RILPL2	ENSG00000150977	196383	Downregulated	Shared.Downregulated	-0.3609093
Downregulated	RP11-138A9.1	ENSG00000270932	NA	Downregulated	Shared.Downregulated	-0.3594413
Downregulated	SAT1	ENSG00000130066	6303	Downregulated	Shared.Downregulated	-0.3071093
Downregulated	SC5D	ENSG00000109929	6309	Downregulated	Shared.Downregulated	-0.4559242
Downregulated	SDCBP	ENSG00000137575	6386	Downregulated	Shared.Downregulated	-0.3177362
Downregulated	SELK	ENSG00000113811	58515	Downregulated	Shared.Downregulated	-0.4762989
Downregulated	SKP1	ENSG00000113558	6500	Downregulated	Shared.Downregulated	-0.2698967
Downregulated	SLC25A5	ENSG00000005022	292	Downregulated	Shared.Downregulated	-0.2875992
Downregulated	SLC2A3	ENSG00000059804	6515	Downregulated	Shared.Downregulated	-0.2562077
Downregulated	SRGN	ENSG00000122862	5552	Downregulated	Shared.Downregulated	-0.5959407
Downregulated	SRSF2	ENSG00000161547	693221	Downregulated	Shared.Downregulated	-0.2706372
Downregulated	TUBA4A	ENSG00000127824	7277	Downregulated	Shared.Downregulated	-0.4437054
Downregulated	TUBB2A	ENSG00000137267	7280	Downregulated	Shared.Downregulated	-0.2673810
Downregulated	UAP1	ENSG00000117143	6675	Downregulated	Shared.Downregulated	-0.2524308
Downregulated	VIM	ENSG00000026025	7431	Downregulated	Shared.Downregulated	-0.2705591
Downregulated	VPS37B	ENSG00000139722	79720	Downregulated	Shared.Downregulated	-0.4395521
Downregulated	YPEL5	ENSG00000119801	51646	Downregulated	Shared.Downregulated	-0.6978527
Downregulated	ZFP36	ENSG00000128016	7538	Downregulated	Shared.Downregulated	-0.3166462
Downregulated	ZNF331	ENSG00000130844	55422	Downregulated	Shared.Downregulated	-0.3243700

## Sheet: CD8+ T cells
Result	SYMBOL	ENSEMBL	ENTREZID	Direction	Direction.2	log2FoldChange_ControlT0vsCeDT0
Downregulated	EIF4A1	ENSG00000161960	652966	Downregulated	Shared.Downregulated	-0.439780327
Downregulated	RPS4Y1	ENSG00000129824	6192	Downregulated	Shared.Downregulated	-0.739467807

## Sheet: B cells
Result	SYMBOL	ENSEMBL	ENTREZID	Direction	Direction.2	log2FoldChange_ControlT0vsCeDT0
Upregulated	EIF5A	ENSG00000132507	1984	Upregulated	Shared.Upregulated	0.6273379
Upregulated	RPS26	ENSG00000197728	101929876	Upregulated	Shared.Upregulated	0.4236598
Upregulated	RPS29	ENSG00000213741	6235	Upregulated	Shared.Upregulated	0.2505437
Result	SYMBOL	ENSEMBL	ENTREZID	Direction	Direction.2	log2FoldChange_ControlT0vsCeDT0
Downregulated	HLA-DRA	ENSG00000206308	3122	Downregulated	Shared.Downregulated	-0.3930771
Downregulated	HSP90AA1	ENSG00000080824	3320	Downregulated	Shared.Downregulated	-0.5724133
Downregulated	RPS4Y1	ENSG00000129824	6192	Downregulated	Shared.Downregulated	-0.8087515
Downregulated	UBB	ENSG00000170315	7314	Downregulated	Shared.Downregulated	-0.5179167
Downregulated	YPEL5	ENSG00000119801	51646	Downregulated	Shared.Downregulated	-0.6486101

## Sheet: NK cells
Result	SYMBOL	ENSEMBL	ENTREZID	Direction	Direction.2	log2FoldChange_ControlT0vsCeDT0
Upregulated	ACTB	ENSG00000075624	60	Upregulated	Shared.Upregulated	0.6980257
Upregulated	ARPC4	ENSG00000241553	10093	Upregulated	Shared.Upregulated	0.6613639
Upregulated	ASCL2	ENSG00000183734	430	Upregulated	Shared.Upregulated	0.7708151
Upregulated	ATP5A1	ENSG00000152234	498	Upregulated	Shared.Upregulated	0.3582938
Upregulated	C1orf162	ENSG00000143110	128346	Upregulated	Shared.Upregulated	0.7760607
Upregulated	CCND3	ENSG00000112576	896	Upregulated	Shared.Upregulated	0.8340085
Upregulated	CD247	ENSG00000198821	919	Upregulated	Shared.Upregulated	0.6860150
Upregulated	CLIC3	ENSG00000169583	9022	Upregulated	Shared.Upregulated	1.0068767
Upregulated	CORO1A	ENSG00000102879	11151	Upregulated	Shared.Upregulated	0.8011561
Upregulated	COX6B1	ENSG00000126267	1340	Upregulated	Shared.Upregulated	0.4435212
Upregulated	CSNK2B	ENSG00000224774	1460	Upregulated	Shared.Upregulated	0.6567127
Upregulated	CST7	ENSG00000077984	8530	Upregulated	Shared.Upregulated	0.9530214
Upregulated	CYBA	ENSG00000051523	1535	Upregulated	Shared.Upregulated	0.6934013
Upregulated	EIF5A	ENSG00000132507	1984	Upregulated	Shared.Upregulated	0.2874176
Upregulated	EVL	ENSG00000196405	51466	Upregulated	Shared.Upregulated	0.7263824
Upregulated	FCER1G	ENSG00000158869	2207	Upregulated	Shared.Upregulated	0.9747577
Upregulated	FOS	ENSG00000170345	2353	Upregulated	Shared.Upregulated	0.7030418
Upregulated	GMFG	ENSG00000130755	9535	Upregulated	Shared.Upregulated	0.4471915
Upregulated	GZMA	ENSG00000145649	3001	Upregulated	Shared.Upregulated	1.0569003
Upregulated	GZMM	ENSG00000197540	3004	Upregulated	Shared.Upregulated	0.7268388
Upregulated	HCST	ENSG00000126264	10870	Upregulated	Shared.Upregulated	0.9928545
Upregulated	HOPX	ENSG00000171476	84525	Upregulated	Shared.Upregulated	0.9890969
Upregulated	IFI6	ENSG00000126709	2537	Upregulated	Shared.Upregulated	0.8465643
Upregulated	IFITM2	ENSG00000185201	10581	Upregulated	Shared.Upregulated	0.8771413
Upregulated	KLRF1	ENSG00000150045	51348	Upregulated	Shared.Upregulated	0.8692622
Upregulated	KRTCAP2	ENSG00000163463	200185	Upregulated	Shared.Upregulated	0.5584380
Upregulated	LAIR2	ENSG00000167618	3904	Upregulated	Shared.Upregulated	0.6880398
Upregulated	LY6E	ENSG00000160932	4061	Upregulated	Shared.Upregulated	0.4670753
Upregulated	MYL12A	ENSG00000101608	10627	Upregulated	Shared.Upregulated	0.5310456
Upregulated	MYO1F	ENSG00000262149	4542	Upregulated	Shared.Upregulated	0.9989415
Upregulated	NDUFA3	ENSG00000170906	4696	Upregulated	Shared.Upregulated	0.6892008
Upregulated	NEDD8	ENSG00000129559	4738	Upregulated	Shared.Upregulated	0.7021530
Upregulated	PCBP1	ENSG00000169564	5093	Upregulated	Shared.Upregulated	0.8912217
Upregulated	PLAC8	ENSG00000145287	51316	Upregulated	Shared.Upregulated	0.7746178
Upregulated	PMAIP1	ENSG00000141682	5366	Upregulated	Shared.Upregulated	0.8080216
Upregulated	PRF1	ENSG00000180644	5551	Upregulated	Shared.Upregulated	1.1104855
Upregulated	PTPRCAP	ENSG00000213402	5790	Upregulated	Shared.Upregulated	0.9349926
Upregulated	RAC1	ENSG00000136238	5879	Upregulated	Shared.Upregulated	0.7270080
Upregulated	RAC2	ENSG00000128340	5880	Upregulated	Shared.Upregulated	0.7580766
Upregulated	RARRES3	ENSG00000133321	5920	Upregulated	Shared.Upregulated	0.5301458
Upregulated	RPL36A	ENSG00000241343	100529097	Upregulated	Shared.Upregulated	0.4326530
Upregulated	S100A4	ENSG00000196154	6275	Upregulated	Shared.Upregulated	1.0068553
Upregulated	SELL	ENSG00000188404	6402	Upregulated	Shared.Upregulated	0.3272357
Upregulated	SERF2	ENSG00000140264	100302254	Upregulated	Shared.Upregulated	0.4811772
Upregulated	SH3BGRL3	ENSG00000142669	83442	Upregulated	Shared.Upregulated	1.0194883
Upregulated	SPN	ENSG00000197471	101929889	Upregulated	Shared.Upregulated	0.8321091
Upregulated	SPON2	ENSG00000159674	100130872	Upregulated	Shared.Upregulated	0.9910777
Upregulated	SUN2	ENSG00000100242	25777	Upregulated	Shared.Upregulated	0.7397148
Upregulated	TCF25	ENSG00000141002	22980	Upregulated	Shared.Upregulated	0.5049604
Upregulated	TMEM50A	ENSG00000183726	23585	Upregulated	Shared.Upregulated	0.2962557
Upregulated	TRAF3IP3	ENSG00000009790	80342	Upregulated	Shared.Upregulated	0.8041378
Upregulated	TXNIP	ENSG00000117289	10628	Upregulated	Shared.Upregulated	1.2729007
Upregulated	USMG5	ENSG00000173915	84833	Upregulated	Shared.Upregulated	0.6013489
Upregulated	VAMP2	ENSG00000220205	6844	Upregulated	Shared.Upregulated	0.6537452
Upregulated	VAMP8	ENSG00000118640	8673	Upregulated	Shared.Upregulated	0.6705328
Upregulated	ZFP36L2	ENSG00000152518	678	Upregulated	Shared.Upregulated	0.6510732
Result	SYMBOL	ENSEMBL	ENTREZID	Direction	Direction.2	log2FoldChange_ControlT0vsCeDT0
Downregulated	AMD1	ENSG00000123505	262	Downregulated	Shared.Downregulated	-0.6254543
Downregulated	ANKRD12	ENSG00000101745	23253	Downregulated	Shared.Downregulated	-0.5944416
Downregulated	ARID5A	ENSG00000196843	10865	Downregulated	Shared.Downregulated	-1.0485631
Downregulated	C6orf62	ENSG00000112308	81688	Downregulated	Shared.Downregulated	-0.4865711
Downregulated	CD55	ENSG00000196352	1604	Downregulated	Shared.Downregulated	-0.8260464
Downregulated	CDKN1A	ENSG00000124762	1026	Downregulated	Shared.Downregulated	-0.6657376
Downregulated	CSRNP1	ENSG00000144655	64651	Downregulated	Shared.Downregulated	-0.3616238
Downregulated	CXCR4	ENSG00000121966	7852	Downregulated	Shared.Downregulated	-0.9898759
Downregulated	CYLD	ENSG00000083799	1540	Downregulated	Shared.Downregulated	-0.4645627
Downregulated	EEF1A1	ENSG00000156508	1915	Downregulated	Shared.Downregulated	-0.3668116
Downregulated	EIF5	ENSG00000100664	1983	Downregulated	Shared.Downregulated	-0.3952309
Downregulated	ELMO2	ENSG00000062598	63916	Downregulated	Shared.Downregulated	-0.3832762
Downregulated	FTH1	ENSG00000167996	2495	Downregulated	Shared.Downregulated	-0.8265031
Downregulated	GADD45B	ENSG00000099860	4616	Downregulated	Shared.Downregulated	-0.6794848
Downregulated	H2AFZ	ENSG00000164032	3015	Downregulated	Shared.Downregulated	-0.7124294
Downregulated	HGSNAT	ENSG00000165102	101929678	Downregulated	Shared.Downregulated	-0.2686706
Downregulated	HLA-DQA1	ENSG00000206305	100509457	Downregulated	Shared.Downregulated	-0.6721111
Downregulated	HNRNPAB	ENSG00000197451	3182	Downregulated	Shared.Downregulated	-0.5735955
Downregulated	IDI1	ENSG00000067064	3422	Downregulated	Shared.Downregulated	-0.5435085
Downregulated	LMNA	ENSG00000160789	4000	Downregulated	Shared.Downregulated	-0.8718272
Downregulated	MCL1	ENSG00000143384	4170	Downregulated	Shared.Downregulated	-0.5535499
Downregulated	MYADM	ENSG00000179820	91663	Downregulated	Shared.Downregulated	-0.7912693
Downregulated	NAMPT	ENSG00000105835	10135	Downregulated	Shared.Downregulated	-0.6051243
Downregulated	NDUFV2	ENSG00000178127	4729	Downregulated	Shared.Downregulated	-0.4602280
Downregulated	NFE2L2	ENSG00000116044	4780	Downregulated	Shared.Downregulated	-0.6713340
Downregulated	NFKBIA	ENSG00000100906	4792	Downregulated	Shared.Downregulated	-0.4150544
Downregulated	NOP58	ENSG00000055044	51602	Downregulated	Shared.Downregulated	-0.6802652
Downregulated	OAT	ENSG00000065154	4942	Downregulated	Shared.Downregulated	-0.3682098
Downregulated	P2RY10	ENSG00000078589	27334	Downregulated	Shared.Downregulated	-0.6365310
Downregulated	PCNA	ENSG00000132646	5111	Downregulated	Shared.Downregulated	-0.5237417
Downregulated	PDCD4	ENSG00000150593	100616113	Downregulated	Shared.Downregulated	-0.7766574
Downregulated	PDE4B	ENSG00000184588	5142	Downregulated	Shared.Downregulated	-0.5608513
Downregulated	PPP2R2A	ENSG00000221914	5520	Downregulated	Shared.Downregulated	-0.3617418
Downregulated	PTTG1	ENSG00000164611	9232	Downregulated	Shared.Downregulated	-0.4623355
Downregulated	RALA	ENSG00000006451	5898	Downregulated	Shared.Downregulated	-0.4551920
Downregulated	RASGEF1B	ENSG00000138670	153020	Downregulated	Shared.Downregulated	-0.7370393
Downregulated	RELB	ENSG00000104856	5971	Downregulated	Shared.Downregulated	-0.5728164
Downregulated	RGCC	ENSG00000102760	28984	Downregulated	Shared.Downregulated	-0.9651721
Downregulated	RP11-138A9.1	ENSG00000270932	NA	Downregulated	Shared.Downregulated	-0.6844056
Downregulated	RPL10A	ENSG00000198755	4736	Downregulated	Shared.Downregulated	-0.4491366
Downregulated	RPL11	ENSG00000142676	6135	Downregulated	Shared.Downregulated	-0.3570856
Downregulated	RPL13A	ENSG00000142541	26819	Downregulated	Shared.Downregulated	-0.3478773
Downregulated	RPL19	ENSG00000108298	6143	Downregulated	Shared.Downregulated	-0.2915148
Downregulated	RPL21	ENSG00000122026	619499	Downregulated	Shared.Downregulated	-0.4259326
Downregulated	RPL3	ENSG00000100316	116938	Downregulated	Shared.Downregulated	-0.3883723
Downregulated	RPL32	ENSG00000144713	6161	Downregulated	Shared.Downregulated	-0.3080663
Downregulated	RPL35A	ENSG00000182899	6165	Downregulated	Shared.Downregulated	-0.3597268
Downregulated	RPL4	ENSG00000174444	595099	Downregulated	Shared.Downregulated	-0.3811086
Downregulated	RPL6	ENSG00000089009	6128	Downregulated	Shared.Downregulated	-0.3179660
Downregulated	RPL7	ENSG00000147604	6129	Downregulated	Shared.Downregulated	-0.3428409
Downregulated	RPL8	ENSG00000161016	6132	Downregulated	Shared.Downregulated	-0.4919693
Downregulated	RPLP0	ENSG00000089157	6175	Downregulated	Shared.Downregulated	-0.6179092
Downregulated	RPS14	ENSG00000164587	6208	Downregulated	Shared.Downregulated	-0.3520778
Downregulated	RPS19	ENSG00000105372	6223	Downregulated	Shared.Downregulated	-0.2894846
Downregulated	RPS4Y1	ENSG00000129824	6192	Downregulated	Shared.Downregulated	-0.6300672
Downregulated	SDCBP	ENSG00000137575	6386	Downregulated	Shared.Downregulated	-0.5780938
Downregulated	SERTAD1	ENSG00000197019	29950	Downregulated	Shared.Downregulated	-0.4762532
Downregulated	SFPQ	ENSG00000116560	6421	Downregulated	Shared.Downregulated	-0.5117003
Downregulated	SKIL	ENSG00000136603	6498	Downregulated	Shared.Downregulated	-0.2895875
Downregulated	SLC25A3	ENSG00000075415	5250	Downregulated	Shared.Downregulated	-0.5973893
Downregulated	SOCS1	ENSG00000185338	8651	Downregulated	Shared.Downregulated	-0.5415253
Downregulated	SOD2	ENSG00000112096	100129518	Downregulated	Shared.Downregulated	-0.9139232
Downregulated	STRAP	ENSG00000023734	11171	Downregulated	Shared.Downregulated	-0.3753041
Downregulated	TAGAP	ENSG00000164691	117289	Downregulated	Shared.Downregulated	-0.7336078
Downregulated	TMEM66	ENSG00000133872	51669	Downregulated	Shared.Downregulated	-0.7050779
Downregulated	TOB2	ENSG00000183864	10766	Downregulated	Shared.Downregulated	-0.4218908
Downregulated	UBC	ENSG00000150991	7316	Downregulated	Shared.Downregulated	-0.6304704
Downregulated	UBE2A	ENSG00000077721	7319	Downregulated	Shared.Downregulated	-0.4929985
Downregulated	VPS37B	ENSG00000139722	79720	Downregulated	Shared.Downregulated	-0.7111754

## Sheet: cMonocytes
Result	SYMBOL	ENSEMBL	ENTREZID	Direction	Direction.2	log2FoldChange_ControlT0vsCeDT0
Downregulated	CXCL2	ENSG00000081041	2920	Downregulated	Shared.Downregulated	-0.902692436
