# Supplementary material for: Single-Cell RNA Sequencing of Peripheral Blood Mononuclear Cells From Pediatric Coeliac Disease Patients Suggests Potential Pre-Seroconversion Markers
Source: Front Immunol. 2022 Mar 15;13:843086. doi: 10.3389/fimmu.2022.843086 (PMC8964997; doi:10.3389/fimmu.2022.843086)
Supplement: Supplementary Table 4 — Enriched pathways of active CeD genes in CD4+ T cells. [file Table_4.xlsx]

## Sheet: Sheet1
Cluster	ID	Description	GeneRatio	BgRatio	pvalue	p.adjust	qvalue	geneID	Count
Upregulated	R-HSA-202433	Generation of second messenger molecules	4/58	33/10654	2.87646091197504e-05	2.11929896964919	0.00590279791258035	CD3G/CD3D/CD3E/EVL	4
Upregulated	R-HSA-202403	TCR signaling	6/58	119/10654	4.31171929955427e-05	2.11929896964919	0.00590279791258035	CD3G/CD3D/CD3E/PSMB10/EVL/PSME1	6
Upregulated	R-HSA-163200	Respiratory electron transport, ATP synthesis by chemiosmotic coupling, and heat production by uncoupling proteins.	6/58	123/10654	5.1922759416216e-05	2.11929896964919	0.00590279791258035	COX1/ND4/NDUFA3/ATP6/ATP5F1E/NDUFB1	6
Upregulated	R-HSA-8856828	Clathrin-mediated endocytosis	6/58	146/10654	0.000134520098369533	1.9912139881434	0.00792762131226015	CD3G/CD3D/ACTB/VAMP8/ARPC3/VAMP2	6
Upregulated	R-HSA-4086400	PCP/CE pathway	5/58	92/10654	0.00013743874906902	1.9912139881434	0.00792762131226015	PFN1/RAC2/PSMB10/RAC1/PSME1	5
Upregulated	R-HSA-202430	Translocation of ZAP-70 to Immunological synapse	3/58	19/10654	0.000139467411974947	1.9912139881434	0.00792762131226015	CD3G/CD3D/CD3E	3
Upregulated	R-HSA-202424	Downstream TCR signaling	5/58	98/10654	0.00018513943144516	1.9578868174165	0.00855992712372653	CD3G/CD3D/CD3E/PSMB10/PSME1	5
Upregulated	R-HSA-202427	Phosphorylation of CD3 and TCR zeta chains	3/58	22/10654	0.000219093784827457	1.9578868174165	0.00855992712372653	CD3G/CD3D/CD3E	3
Upregulated	R-HSA-432722	Golgi Associated Vesicle Biogenesis	4/58	56/10654	0.000235227122590986	1.9578868174165	0.00855992712372653	BLOC1S1/VAMP8/FTL/VAMP2	4
Upregulated	R-HSA-389948	PD-1 signaling	3/58	23/10654	0.000250985517516673	1.9578868174165	0.00855992712372653	CD3G/CD3D/CD3E	3
Upregulated	R-HSA-5668599	RHO GTPases Activate NADPH Oxidases	3/58	24/10654	0.000285733850976261	1.94319656528144	0.00885442409730096	CYBA/RAC2/RAC1	3
Upregulated	R-HSA-2029482	Regulation of actin dynamics for phagocytic cup formation	4/58	61/10654	0.000327527928451253	1.94319656528144	0.00885442409730096	CD3G/ACTB/RAC1/ARPC3	4
Upregulated	R-HSA-1428517	The citric acid (TCA) cycle and respiratory electron transport	6/58	174/10654	0.000348666079757302	1.94319656528144	0.00885442409730096	COX1/ND4/NDUFA3/ATP6/ATP5F1E/NDUFB1	6
Upregulated	R-HSA-195258	RHO GTPase Effectors	8/58	327/10654	0.000363468643500317	1.94319656528144	0.00885442409730096	MYL12A/PFN1/ACTB/CYBA/RAC2/EVL/RAC1/ARPC3	8
Upregulated	R-HSA-388841	Costimulation by the CD28 family	4/58	70/10654	0.000554914390328583	1.79724689202337	0.0123911037310661	CD3G/CD3D/CD3E/RAC1	4
Upregulated	R-HSA-199992	trans-Golgi Network Vesicle Budding	4/58	72/10654	0.000617626322622426	1.79724689202337	0.0123911037310661	BLOC1S1/VAMP8/FTL/VAMP2	4
Upregulated	R-HSA-8949613	Cristae formation	3/58	31/10654	0.0006176429791874	1.79724689202337	0.0123911037310661	ATP6/ATP5F1E/MICOS10	3
Upregulated	R-HSA-198933	Immunoregulatory interactions between a Lymphoid and a non-Lymphoid cell	5/58	132/10654	0.000732671670491231	1.74789858544336	0.0138822000724654	SELL/CD3G/HCST/CD3D/CD3E	5
Upregulated	R-HSA-432720	Lysosome Vesicle Biogenesis	3/58	35/10654	0.000885552079652797	1.68907497341078	0.0158957824824103	BLOC1S1/VAMP8/VAMP2	3
Upregulated	R-HSA-5663213	RHO GTPases Activate WASPs and WAVEs	3/58	36/10654	0.000962338023870071	1.67523782945866	0.0164103957754686	ACTB/RAC1/ARPC3	3
Upregulated	R-HSA-376176	Signaling by ROBO receptors	6/58	218/10654	0.00114189970364991	1.63833088236717	0.0178659453958127	PFN1/RPS10/PSMB10/EVL/RAC1/PSME1	6
Upregulated	R-HSA-3858494	Beta-catenin independent WNT signaling	5/58	146/10654	0.00115324520966648	1.63833088236717	0.0178659453958127	PFN1/RAC2/PSMB10/RAC1/PSME1	5
Upregulated	R-HSA-2029480	Fcgamma receptor (FCGR) dependent phagocytosis	4/58	86/10654	0.00120484847808181	1.63833088236717	0.0178659453958127	CD3G/ACTB/RAC1/ARPC3	4
Upregulated	R-HSA-5687128	MAPK6/MAPK4 signaling	4/58	89/10654	0.00136866281279966	1.60145025403489	0.019449418918732	CCND3/PSMB10/RAC1/PSME1	4
Upregulated	R-HSA-3928662	EPHB-mediated forward signaling	3/58	42/10654	0.00151191749350222	1.58289085971849	0.0202985971685535	ACTB/RAC1/ARPC3	3
Upregulated	R-HSA-2682334	EPH-Ephrin signaling	4/58	92/10654	0.0015474547841459	1.58289085971849	0.0202985971685535	MYL12A/ACTB/RAC1/ARPC3	4
Upregulated	R-HSA-1236975	Antigen processing-Cross presentation	4/58	99/10654	0.00202683148814225	1.48208160119926	0.0256020819554811	CYBA/PSMB10/VAMP8/PSME1	4
Upregulated	R-HSA-611105	Respiratory electron transport	4/58	100/10654	0.00210280122114045	1.48189529054979	0.0256130675056205	COX1/ND4/NDUFA3/NDUFB1	4
Upregulated	R-HSA-5668541	TNFR2 non-canonical NF-kB pathway	4/58	102/10654	0.00226061274336597	1.465707306211	0.026585790520892	LTB/CD27/PSMB10/PSME1	4
Upregulated	R-HSA-8856825	Cargo recognition for clathrin-mediated endocytosis	4/58	106/10654	0.00260043483752139	1.41961075891214	0.0295628381528748	CD3G/CD3D/VAMP8/VAMP2	4
Upregulated	R-HSA-194315	Signaling by Rho GTPases	8/58	455/10654	0.00304986552596607	1.36461648264484	0.0335536988255689	MYL12A/PFN1/ACTB/CYBA/RAC2/EVL/RAC1/ARPC3	8
Upregulated	R-HSA-6799198	Complex I biogenesis	3/58	55/10654	0.00328660851573058	1.34593748188892	0.0350283276018653	ND4/NDUFA3/NDUFB1	3
Downregulated	R-HSA-72203	Processing of Capped Intron-Containing Pre-mRNA	20/175	244/10654	2.97889653543254e-09	5.6084390711099	2.10717733874807e-06	DHX9/SF1/SNRPG/SNRNP40/SF3B1/HNRNPK/DDX39A/SLBP/SRSF11/XAB2/SNU13/HNRNPF/U2AF1/PPIL4/BCAS2/RBM8A/SRSF6/HNRNPU/WTAP/HNRNPH1	20
Downregulated	R-HSA-72163	mRNA Splicing - Major Pathway	17/175	183/10654	7.5253443177193e-09	5.50699811050143	2.66159546395125e-06	DHX9/SF1/SNRPG/SNRNP40/SF3B1/HNRNPK/SRSF11/XAB2/SNU13/HNRNPF/U2AF1/PPIL4/BCAS2/RBM8A/SRSF6/HNRNPU/HNRNPH1	17
Downregulated	R-HSA-72172	mRNA Splicing	17/175	191/10654	1.43677083563566e-08	5.40222824130258	3.38775439139355e-06	DHX9/SF1/SNRPG/SNRNP40/SF3B1/HNRNPK/SRSF11/XAB2/SNU13/HNRNPF/U2AF1/PPIL4/BCAS2/RBM8A/SRSF6/HNRNPU/HNRNPH1	17
Downregulated	R-HSA-1834949	Cytosolic sensors of pathogen-associated DNA	8/175	63/10654	8.09829075398713e-06	2.77616111653179	0.00143211878596825	DHX9/XRCC6/DHX36/RELA/LRRFIP1/NFKB2/NFKBIA/UBC	8
Downregulated	R-HSA-449147	Signaling by Interleukins	21/175	461/10654	2.12813209229673e-05	2.45346591384131	0.00301074687583875	RAP1B/CDC42/PIM1/PSMD12/CASP3/RELA/MCL1/NFKB2/TNFRSF1B/HNRNPF/BATF/IL27RA/CAPZA1/SOCS3/RALA/HIF1A/HSPA9/NFKBIA/SOCS1/UBC/SQSTM1	21
Downregulated	R-HSA-8950505	Gene and protein expression by JAK-STAT signaling after Interleukin-12 stimulation	6/175	38/10654	3.21686998713548e-05	2.38600206662968	0.00351672243138694	RAP1B/CDC42/HNRNPF/CAPZA1/RALA/HSPA9	6
Downregulated	R-HSA-447115	Interleukin-12 family signaling	7/175	57/10654	3.78627551363666e-05	2.38600206662968	0.00351672243138694	RAP1B/CDC42/HNRNPF/IL27RA/CAPZA1/RALA/HSPA9	7
Downregulated	R-HSA-168928	DDX58/IFIH1-mediated induction of interferon-alpha/beta	8/175	78/10654	3.9772456069257e-05	2.38600206662968	0.00351672243138694	CASP8/UBE2D3/RELA/NFKB2/NFKBIA/RNF125/UBC/TNFAIP3	8
Downregulated	R-HSA-209560	NF-kB is activated and signals survival	4/175	13/10654	4.47945151157187e-05	2.38551216001379	0.00352069171435825	RELA/NFKBIA/UBC/SQSTM1	4
Downregulated	R-HSA-73856	RNA Polymerase II Transcription Termination	7/175	67/10654	0.000108506625461184	2.11746298066213	0.00652645244015211	SNRPG/DDX39A/SLBP/SRSF11/U2AF1/RBM8A/SRSF6	7
Downregulated	R-HSA-193639	p75NTR signals via NF-kB	4/175	16/10654	0.000109704932799641	2.11746298066213	0.00652645244015211	RELA/NFKBIA/UBC/SQSTM1	4
Downregulated	R-HSA-9020591	Interleukin-12 signaling	6/175	47/10654	0.000110716603895438	2.11746298066213	0.00652645244015211	RAP1B/CDC42/HNRNPF/CAPZA1/RALA/HSPA9	6
Downregulated	R-HSA-1810476	RIP-mediated NFkB activation via ZBP1	4/175	17/10654	0.000141628013082538	2.04929399377626	0.00763565265980784	DHX9/RELA/NFKB2/NFKBIA	4
Downregulated	R-HSA-381119	Unfolded Protein Response (UPR)	8/175	94/10654	0.000151122292225363	2.04929399377626	0.00763565265980784	ATP6V0D1/SRPRA/CALR/DNAJC3/DDIT3/TSPYL2/HERPUD1/LMNA	8
Downregulated	R-HSA-3108232	SUMO E3 ligases SUMOylate target proteins	11/175	182/10654	0.000202080222040829	1.97627523288357	0.00903368463530108	SAFB/HNRNPK/RELA/RANGAP1/NR3C1/NR1H2/RNF168/NFKB2/NOP58/NFKBIA/H4C15	11
Downregulated	R-HSA-8848021	Signaling by PTK6	6/175	54/10654	0.000242189727099315	1.97627523288357	0.00903368463530108	NR3C1/SOCS3/KRAS/HIF1A/UBC/SFPQ	6
Downregulated	R-HSA-9006927	Signaling by Non-Receptor Tyrosine Kinases	6/175	54/10654	0.000242189727099315	1.97627523288357	0.00903368463530108	NR3C1/SOCS3/KRAS/HIF1A/UBC/SFPQ	6
Downregulated	R-HSA-532668	N-glycan trimming in the ER and Calnexin/Calreticulin cycle	5/175	35/10654	0.000245872170890044	1.97627523288357	0.00903368463530108	MARCHF6/CALR/PDIA3/VCP/UBC	5
Downregulated	R-HSA-5607764	CLEC7A (Dectin-1) signaling	8/175	101/10654	0.0002489326351512	1.97627523288357	0.00903368463530108	CASP8/PSMD12/RELB/RELA/NFKB2/NFATC1/NFKBIA/UBC	8
Downregulated	R-HSA-2990846	SUMOylation	11/175	188/10654	0.000267912381810429	1.97627523288357	0.00903368463530108	SAFB/HNRNPK/RELA/RANGAP1/NR3C1/NR1H2/RNF168/NFKB2/NOP58/NFKBIA/H4C15	11
Downregulated	R-HSA-168643	Nucleotide-binding domain, leucine rich repeat containing receptor (NLR) signaling pathways	6/175	55/10654	0.000268187512610501	1.97627523288357	0.00903368463530108	CASP8/RELA/NFKB2/UBC/TNFAIP3/BIRC3	6
Downregulated	R-HSA-1606322	ZBP1(DAI) mediated induction of type I IFNs	4/175	21/10654	0.00033832462772282	1.89558355865807	0.0108781889870687	DHX9/RELA/NFKB2/NFKBIA	4
Downregulated	R-HSA-1168372	Downstream signaling events of B Cell Receptor (BCR)	7/175	83/10654	0.00041572973341464	1.82541123966362	0.0127858297873976	PSMD12/RELA/NFATC1/KRAS/NFKBIA/REL/UBC	7
Downregulated	R-HSA-2173795	Downregulation of SMAD2/3:SMAD4 transcriptional activity	4/175	23/10654	0.000487891542620574	1.77438244228014	0.0143799612561853	TGIF1/UBE2D3/UBC/SKIL	4
Downregulated	R-HSA-73887	Death Receptor Signalling	9/175	141/10654	0.000517806015819645	1.76626740740052	0.0146511849528759	CASP8/CASP3/RELA/YWHAE/NFKBIA/UBC/TNFAIP3/SQSTM1/BIRC3	9
Downregulated	R-HSA-5621481	C-type lectin receptors (CLRs)	9/175	142/10654	0.000545173553709924	1.76093305830703	0.014832252149517	CASP8/PSMD12/RELB/RELA/NFKB2/NFATC1/KRAS/NFKBIA/UBC	9
Downregulated	R-HSA-4755510	SUMOylation of immune response proteins	3/175	11/10654	0.000652343462376192	1.69938194025481	0.0170906357394464	RELA/NFKB2/NFKBIA	3
Downregulated	R-HSA-901042	Calnexin/calreticulin cycle	4/175	26/10654	0.00079267441628591	1.63055768030519	0.0200254589377493	MARCHF6/CALR/PDIA3/UBC	4
Downregulated	R-HSA-5689877	Josephin domain DUBs	3/175	12/10654	0.000859320090097107	1.62653557293703	0.0202117810641986	VCP/JOSD1/UBC	3
Downregulated	R-HSA-168164	Toll Like Receptor 3 (TLR3) Cascade	7/175	94/10654	0.00088138773182896	1.62653557293703	0.0202117810641986	CASP8/UBE2D3/RELA/NFKB2/NFKBIA/UBC/BIRC3	7
Downregulated	R-HSA-2262752	Cellular responses to stress	18/175	479/10654	0.000885769274316439	1.62653557293703	0.0202117810641986	H2AZ2/ATP6V0D1/CBX6/PSMD12/UBE2D3/RELA/YWHAE/NR3C1/DNAJB6/VCP/CAPZA1/KDM6B/HIF1A/HSPA9/UBC/HSPH1/H2AZ1/H4C15	18
Downregulated	R-HSA-166166	MyD88-independent TLR4 cascade	7/175	99/10654	0.00119706215766295	1.53497768892974	0.0249552812778626	CASP8/UBE2D3/RELA/NFKB2/NFKBIA/UBC/BIRC3	7
Downregulated	R-HSA-937061	TRIF(TICAM1)-mediated TLR4 signaling	7/175	99/10654	0.00119706215766295	1.53497768892974	0.0249552812778626	CASP8/UBE2D3/RELA/NFKB2/NFKBIA/UBC/BIRC3	7
Downregulated	R-HSA-8953897	Cellular responses to external stimuli	18/175	493/10654	0.00122947760084146	1.53497768892974	0.0249552812778626	H2AZ2/ATP6V0D1/CBX6/PSMD12/UBE2D3/RELA/YWHAE/NR3C1/DNAJB6/VCP/CAPZA1/KDM6B/HIF1A/HSPA9/UBC/HSPH1/H2AZ1/H4C15	18
Downregulated	R-HSA-170834	Signaling by TGF-beta Receptor Complex	6/175	73/10654	0.00123476652156091	1.53497768892974	0.0249552812778626	TGIF1/UBE2D3/STRAP/UBC/SKIL/PPP1CB	6
Downregulated	R-HSA-166016	Toll Like Receptor 4 (TLR4) Cascade	8/175	129/10654	0.00127355037683468	1.53378086252869	0.0250241477553482	CASP8/UBE2D3/RELA/NFKB2/NFKBIA/SOCS1/UBC/BIRC3	8
Downregulated	R-HSA-381038	XBP1(S) activates chaperone genes	5/175	50/10654	0.00131588678435203	1.53147768925346	0.025157209646787	ATP6V0D1/SRPRA/DNAJC3/TSPYL2/LMNA	5
Downregulated	R-HSA-877312	Regulation of IFNG signaling	3/175	14/10654	0.00138779619091313	1.51995239591726	0.0258337684291863	IFNGR1/SOCS3/SOCS1	3
Downregulated	R-HSA-381070	IRE1alpha activates chaperones	5/175	52/10654	0.00157210225029648	1.48807369242865	0.0278013871631377	ATP6V0D1/SRPRA/DNAJC3/TSPYL2/LMNA	5
Downregulated	R-HSA-72165	mRNA Splicing - Minor Pathway	5/175	52/10654	0.00157210225029648	1.48807369242865	0.0278013871631377	SNRPG/SNRNP40/SF3B1/SNU13/SRSF6	5
Downregulated	R-HSA-6785807	Interleukin-4 and Interleukin-13 signaling	7/175	108/10654	0.00198248071909186	1.41839665921021	0.0326395001327788	PIM1/MCL1/TNFRSF1B/BATF/SOCS3/HIF1A/SOCS1	7
Downregulated	R-HSA-445989	TAK1 activates NFkB by phosphorylation and activation of IKKs complex	4/175	33/10654	0.00198411247086907	1.41839665921021	0.0326395001327788	RELA/NFKB2/NFKBIA/UBC	4
Downregulated	R-HSA-5357905	Regulation of TNFR1 signaling	4/175	33/10654	0.00198411247086907	1.41839665921021	0.0326395001327788	CASP8/UBC/TNFAIP3/BIRC3	4
Downregulated	R-HSA-936440	Negative regulators of DDX58/IFIH1 signaling	4/175	34/10654	0.00222018584993049	1.37955783652762	0.0356929399797438	UBE2D3/RNF125/UBC/TNFAIP3	4
Downregulated	R-HSA-983705	Signaling by the B Cell Receptor (BCR)	7/175	112/10654	0.00243887718603578	1.34851707302341	0.0383374378717204	PSMD12/RELA/NFATC1/KRAS/NFKBIA/REL/UBC	7
Downregulated	R-HSA-72202	Transport of Mature Transcript to Cytoplasm	6/175	84/10654	0.00254260152613448	1.34616055898725	0.0385460250430248	DDX39A/SLBP/SRSF11/U2AF1/RBM8A/SRSF6	6
Downregulated	R-HSA-72187	mRNA 3'-end processing	5/175	58/10654	0.00256113097942122	1.34616055898725	0.0385460250430248	DDX39A/SRSF11/U2AF1/RBM8A/SRSF6	5
Downregulated	R-HSA-168638	NOD1/2 Signaling Pathway	4/175	36/10654	0.00274908209524811	1.33151222587376	0.0398683197158381	CASP8/UBC/TNFAIP3/BIRC3	4
Downregulated	R-HSA-8866654	E3 ubiquitin ligases ubiquitinate target proteins	5/175	59/10654	0.00276171173031587	1.33151222587376	0.0398683197158381	UBE2A/UBE2D3/UBE2B/VCP/UBC	5
Downregulated	R-HSA-5675482	Regulation of necroptotic cell death	3/175	18/10654	0.00296447412883517	1.31680727937196	0.0412413505451988	CASP8/UBC/BIRC3	3
Downregulated	R-HSA-5607761	Dectin-1 mediated noncanonical NF-kB signaling	5/175	60/10654	0.00297342772904	1.31680727937196	0.0412413505451988	PSMD12/RELB/RELA/NFKB2/UBC	5
