# Supplementary material for: Single-Cell RNA Sequencing of Peripheral Blood Mononuclear Cells From Pediatric Coeliac Disease Patients Suggests Potential Pre-Seroconversion Markers
Source: Front Immunol. 2022 Mar 15;13:843086. doi: 10.3389/fimmu.2022.843086 (PMC8964997; doi:10.3389/fimmu.2022.843086)
Supplement: Supplementary Table 5 — Enriched pathways of pre-diagnostic CeD genes in CD4+ T cells. [file Table_5.xlsx]

## Sheet: Sheet1
Cluster	ID	Description	GeneRatio	BgRatio	pvalue	p.adjust	qvalue	geneID	Count
Upregulated	R-HSA-156902	Peptide chain elongation	4/12	89/10654	2.14017607553054e-06	4.57048062185383	1.05527692550218e-05	RPL39/RPL37/RPS28/RPS21	4
Upregulated	R-HSA-192823	Viral mRNA Translation	4/12	89/10654	2.14017607553054e-06	4.57048062185383	1.05527692550218e-05	RPL39/RPL37/RPS28/RPS21	4
Upregulated	R-HSA-156842	Eukaryotic Translation Elongation	4/12	93/10654	2.55308189285025e-06	4.57048062185383	1.05527692550218e-05	RPL39/RPL37/RPS28/RPS21	4
Upregulated	R-HSA-2408557	Selenocysteine synthesis	4/12	93/10654	2.55308189285025e-06	4.57048062185383	1.05527692550218e-05	RPL39/RPL37/RPS28/RPS21	4
Upregulated	R-HSA-72764	Eukaryotic Translation Termination	4/12	93/10654	2.55308189285025e-06	4.57048062185383	1.05527692550218e-05	RPL39/RPL37/RPS28/RPS21	4
Upregulated	R-HSA-975956	Nonsense Mediated Decay (NMD) independent of the Exon Junction Complex (EJC)	4/12	95/10654	2.78040264000068e-06	4.57048062185383	1.05527692550218e-05	RPL39/RPL37/RPS28/RPS21	4
Upregulated	R-HSA-72689	Formation of a pool of free 40S subunits	4/12	101/10654	3.55298960918772e-06	4.57048062185383	1.05527692550218e-05	RPL39/RPL37/RPS28/RPS21	4
Upregulated	R-HSA-156827	L13a-mediated translational silencing of Ceruloplasmin expression	4/12	111/10654	5.1802711732271e-06	4.57048062185383	1.05527692550218e-05	RPL39/RPL37/RPS28/RPS21	4
Upregulated	R-HSA-1799339	SRP-dependent cotranslational protein targeting to membrane	4/12	112/10654	5.36888638693771e-06	4.57048062185383	1.05527692550218e-05	RPL39/RPL37/RPS28/RPS21	4
Upregulated	R-HSA-72706	GTP hydrolysis and joining of the 60S ribosomal subunit	4/12	112/10654	5.36888638693771e-06	4.57048062185383	1.05527692550218e-05	RPL39/RPL37/RPS28/RPS21	4
Upregulated	R-HSA-927802	Nonsense-Mediated Decay (NMD)	4/12	115/10654	5.96534355108295e-06	4.57048062185383	1.05527692550218e-05	RPL39/RPL37/RPS28/RPS21	4
Upregulated	R-HSA-975957	Nonsense Mediated Decay (NMD) enhanced by the Exon Junction Complex (EJC)	4/12	115/10654	5.96534355108295e-06	4.57048062185383	1.05527692550218e-05	RPL39/RPL37/RPS28/RPS21	4
Upregulated	R-HSA-2408522	Selenoamino acid metabolism	4/12	118/10654	6.60955391366974e-06	4.57048062185383	1.05527692550218e-05	RPL39/RPL37/RPS28/RPS21	4
Upregulated	R-HSA-72613	Eukaryotic Translation Initiation	4/12	119/10654	6.8353164492755e-06	4.57048062185383	1.05527692550218e-05	RPL39/RPL37/RPS28/RPS21	4
Upregulated	R-HSA-72737	Cap-dependent Translation Initiation	4/12	119/10654	6.8353164492755e-06	4.57048062185383	1.05527692550218e-05	RPL39/RPL37/RPS28/RPS21	4
Upregulated	R-HSA-168273	Influenza Viral RNA Transcription and Replication	4/12	134/10654	1.09533290592865e-05	4.39372183609837	1.58535025858093e-05	RPL39/RPL37/RPS28/RPS21	4
Upregulated	R-HSA-168255	Influenza Life Cycle	4/12	144/10654	1.456535804601e-05	4.29627574480299	1.98413546137597e-05	RPL39/RPL37/RPS28/RPS21	4
Upregulated	R-HSA-168254	Influenza Infection	4/12	155/10654	1.94808901078702e-05	4.19481169697068	2.50631334721138e-05	RPL39/RPL37/RPS28/RPS21	4
Upregulated	R-HSA-9010553	Regulation of expression of SLITs and ROBOs	4/12	171/10654	2.86846921287685e-05	4.05025139632613	3.49619516250918e-05	RPL39/RPL37/RPS28/RPS21	4
Upregulated	R-HSA-6791226	Major pathway of rRNA processing in the nucleolus and cytosol	4/12	185/10654	3.90690306095381e-05	3.9383453484856	4.52378249163073e-05	RPL39/RPL37/RPS28/RPS21	4
Upregulated	R-HSA-8868773	rRNA processing in the nucleus and cytosol	4/12	195/10654	4.80152431778116e-05	3.86998815036027	5.29491403464589e-05	RPL39/RPL37/RPS28/RPS21	4
Upregulated	R-HSA-72312	rRNA processing	4/12	205/10654	5.83818635023144e-05	3.80529271597487	6.14545931603309e-05	RPL39/RPL37/RPS28/RPS21	4
Upregulated	R-HSA-376176	Signaling by ROBO receptors	4/12	218/10654	7.42034043601859e-05	3.720451993747	7.47128098821094e-05	RPL39/RPL37/RPS28/RPS21	4
Upregulated	R-HSA-72766	Translation	4/12	291/10654	0.000226927036579089	3.25347298831584	0.000218964684418419	RPL39/RPL37/RPS28/RPS21	4
Upregulated	R-HSA-71291	Metabolism of amino acids and derivatives	4/12	372/10654	0.000579344843344221	2.86415085129762	0.00053665627593991	RPL39/RPL37/RPS28/RPS21	4
Upregulated	R-HSA-5663205	Infectious disease	4/12	383/10654	0.000646896004911	2.83328686728815	0.000576182676438947	RPL39/RPL37/RPS28/RPS21	4
Upregulated	R-HSA-72695	Formation of the ternary complex, and subsequently, the 43S complex	2/12	51/10654	0.00143806791754962	2.50273235498146	0.00123343057255718	RPS28/RPS21	2
Upregulated	R-HSA-72649	Translation initiation complex formation	2/12	58/10654	0.00185626365921733	2.42292418661598	0.00148225484053282	RPS28/RPS21	2
Upregulated	R-HSA-72702	Ribosomal scanning and start codon recognition	2/12	58/10654	0.00185626365921733	2.42292418661598	0.00148225484053282	RPS28/RPS21	2
Upregulated	R-HSA-72662	Activation of the mRNA upon binding of the cap-binding complex and eIFs, and subsequent binding to 43S	2/12	59/10654	0.00192019377069025	2.42292418661598	0.00148225484053282	RPS28/RPS21	2
Upregulated	R-HSA-9617629	Regulation of FOXO transcriptional activity by acetylation	1/12	10/10654	0.0112111699285857	1.67085874693727	0.00837506751880768	TXNIP	1
Upregulated	R-HSA-1362409	Mitochondrial iron-sulfur cluster biogenesis	1/12	13/10654	0.0145519834378089	1.57137577490987	0.0105310406457828	ISCU	1
Upregulated	R-HSA-844456	The NLRP3 inflammasome	1/12	15/10654	0.016773440717631	1.52303977013711	0.01177083559132	TXNIP	1
Upregulated	R-HSA-622312	Inflammasomes	1/12	20/10654	0.0223070158691407	1.41218542916592	0.0151936330997243	TXNIP	1
Upregulated	R-HSA-449836	Other interleukin signaling	1/12	24/10654	0.0267133056320079	1.3464883996882	0.0176749691399752	IL32	1
Downregulated	R-HSA-983170	Antigen Presentation: Folding, assembly and peptide loading of class I MHC	4/42	25/10654	2.48532155197855e-06	3.01466781276162	0.000677577138907836	HLA-C/HSPA5/B2M/HLA-A	4
Downregulated	R-HSA-5626467	RHO GTPases activate IQGAPs	4/42	32/10654	6.92517009272749e-06	2.92356117648175	0.000835728823792163	TUBB2A/CALM3/ACTG1/TUBA4A	4
Downregulated	R-HSA-1236977	Endosomal/Vacuolar pathway	3/42	11/10654	9.1962438139292e-06	2.92356117648175	0.000835728823792163	HLA-C/B2M/HLA-A	3
Downregulated	R-HSA-6798695	Neutrophil degranulation	10/42	480/10654	1.25623670780349e-05	2.91303891046805	0.000856224492950275	HLA-C/SLC2A3/HSP90AB1/IMPDH2/DYNLL1/B2M/SDCBP/FTH1/YPEL5/CD55	10
Downregulated	R-HSA-437239	Recycling pathway of L1	4/42	47/10654	3.29099113639228e-05	2.59169369039722	0.00179445621963285	TUBB2A/ACTG1/TUBA4A/EZR	4
Downregulated	R-HSA-6807878	COPI-mediated anterograde transport	5/42	101/10654	4.46369319019695e-05	2.53850731312475	0.00202823953730002	ARF4/TUBB2A/DYNLL1/TUBA4A/CD55	5
Downregulated	R-HSA-3371497	HSP90 chaperone cycle for steroid hormone receptors (SHR)	4/42	55/10654	6.15077812857336e-05	2.46621837729221	0.00239556621849699	TUBB2A/HSP90AB1/DYNLL1/TUBA4A	4
Downregulated	R-HSA-373760	L1CAM interactions	5/42	119/10654	9.76918435067271e-05	2.34463930240246	0.00316947444933352	TUBB2A/SDCBP/ACTG1/TUBA4A/EZR	5
Downregulated	R-HSA-5663205	Infectious disease	8/42	383/10654	0.000104629368887265	2.34463930240246	0.00316947444933352	SKP1/HSP90AB1/SLC25A5/B2M/KPNA2/CALM3/ISG15/VPS37B	8
Downregulated	R-HSA-913531	Interferon Signaling	6/42	199/10654	0.000117960231813863	2.33831478132401	0.00321596842524112	HLA-C/B2M/KPNA2/HLA-A/ISG15/EIF4A3	6
Downregulated	R-HSA-114608	Platelet degranulation	5/42	129/10654	0.000143017397873652	2.29605421181551	0.00354464172720343	CFL1/HSPA5/CALM3/TUBA4A/SRGN	5
Downregulated	R-HSA-76005	Response to elevated platelet cytosolic Ca2+	5/42	134/10654	0.000170985432567444	2.27661076621542	0.00370694200238063	CFL1/HSPA5/CALM3/TUBA4A/SRGN	5
Downregulated	R-HSA-1445148	Translocation of SLC2A4 (GLUT4) to the plasma membrane	4/42	72/10654	0.000176759589688806	2.27661076621542	0.00370694200238063	TUBB2A/CALM3/ACTG1/TUBA4A	4
Downregulated	R-HSA-9619483	Activation of AMPK downstream of NMDARs	3/42	29/10654	0.000193836954511062	2.2687418566312	0.00377471964047858	TUBB2A/CALM3/TUBA4A	3
Downregulated	R-HSA-438064	Post NMDA receptor activation events	4/42	81/10654	0.000278615281677259	2.14113672451462	0.00506395494416912	TUBB2A/KPNA2/CALM3/TUBA4A	4
Downregulated	R-HSA-199977	ER to Golgi Anterograde Transport	5/42	154/10654	0.000326722234350367	2.09999169091019	0.00556717491425954	ARF4/TUBB2A/DYNLL1/TUBA4A/CD55	5
Downregulated	R-HSA-442755	Activation of NMDA receptors and postsynaptic events	4/42	93/10654	0.000472521598649381	1.96607765544039	0.00757790056038327	TUBB2A/KPNA2/CALM3/TUBA4A	4
Downregulated	R-HSA-442729	CREB1 phosphorylation through the activation of CaMKII/CaMKK/CaMKIV cascasde	2/42	10/10654	0.000669205852012532	1.83976317369041	0.0101359248930553	KPNA2/CALM3	2
Downregulated	R-HSA-948021	Transport to the Golgi and subsequent modification	5/42	185/10654	0.000755548403011094	1.8105417076731	0.0108413870570567	ARF4/TUBB2A/DYNLL1/TUBA4A/CD55	5
Downregulated	R-HSA-190828	Gap junction trafficking	3/42	47/10654	0.000818785607884132	1.80793827403506	0.0109065723193674	TUBB2A/ACTG1/TUBA4A	3
Downregulated	R-HSA-157858	Gap junction trafficking and regulation	3/42	49/10654	0.000925252999748332	1.80793827403506	0.0109065723193674	TUBB2A/ACTG1/TUBA4A	3
Downregulated	R-HSA-111932	CaMK IV-mediated phosphorylation of CREB	2/42	12/10654	0.000976603981682748	1.80793827403506	0.0109065723193674	KPNA2/CALM3	2
Downregulated	R-HSA-69275	G2/M Transition	5/42	196/10654	0.000979928764227523	1.80793827403506	0.0109065723193674	TUBB2A/SKP1/HSP90AB1/DYNLL1/TUBA4A	5
Downregulated	R-HSA-1852241	Organelle biogenesis and maintenance	6/42	296/10654	0.000987524376069748	1.80793827403506	0.0109065723193674	ARF4/TUBB2A/DYNLL1/CALM3/CYCS/TUBA4A	6
Downregulated	R-HSA-453274	Mitotic G2-G2/M phases	5/42	198/10654	0.00102554201048933	1.80793827403506	0.0109065723193674	TUBB2A/SKP1/HSP90AB1/DYNLL1/TUBA4A	5
Downregulated	R-HSA-6811436	COPI-independent Golgi-to-ER retrograde traffic	3/42	51/10654	0.00104012485053426	1.80793827403506	0.0109065723193674	TUBB2A/DYNLL1/TUBA4A	3
Downregulated	R-HSA-446203	Asparagine N-linked glycosylation	6/42	304/10654	0.00113370566491925	1.78691384610132	0.0114475542773523	UAP1/ARF4/TUBB2A/DYNLL1/TUBA4A/CD55	6
Downregulated	R-HSA-9612973	Autophagy	4/42	119/10654	0.0011934807740697	1.78298933640146	0.0115514691092528	VIM/HSP90AB1/DYNLL1/VPS37B	4
Downregulated	R-HSA-5620924	Intraflagellar transport	3/42	54/10654	0.00122873735119658	1.78298933640146	0.0115514691092528	TUBB2A/DYNLL1/TUBA4A	3
Downregulated	R-HSA-2132295	MHC class II antigen presentation	4/42	123/10654	0.00134907446346491	1.75713573175807	0.0122600100364004	TUBB2A/DYNLL1/TUBA4A/CD74	4
Downregulated	R-HSA-195258	RHO GTPase Effectors	6/42	327/10654	0.00164800418327896	1.68642557642177	0.0144278288228491	CFL1/TUBB2A/DYNLL1/CALM3/ACTG1/TUBA4A	6
Downregulated	R-HSA-2029482	Regulation of actin dynamics for phagocytic cup formation	3/42	61/10654	0.0017490818700277	1.68642557642177	0.0144278288228491	CFL1/HSP90AB1/ACTG1	3
Downregulated	R-HSA-399954	Sema3A PAK dependent Axon repulsion	2/42	16/10654	0.00175797904450947	1.68642557642177	0.0144278288228491	CFL1/HSP90AB1	2
Downregulated	R-HSA-8856688	Golgi-to-ER retrograde transport	4/42	133/10654	0.00179930066014682	1.68642557642177	0.0144278288228491	ARF4/TUBB2A/DYNLL1/TUBA4A	4
Downregulated	R-HSA-5663220	RHO GTPases Activate Formins	4/42	140/10654	0.00217055868439532	1.61799846236361	0.0168899395458212	TUBB2A/DYNLL1/ACTG1/TUBA4A	4
Downregulated	R-HSA-190840	Microtubule-dependent trafficking of connexons from Golgi to the plasma membrane	2/42	18/10654	0.00223025456550998	1.61799846236361	0.0168899395458212	TUBB2A/TUBA4A	2
Downregulated	R-HSA-190872	Transport of connexons to the plasma membrane	2/42	19/10654	0.00248642177118573	1.59341170414016	0.0178737160118544	TUBB2A/TUBA4A	2
Downregulated	R-HSA-909733	Interferon alpha/beta signaling	3/42	69/10654	0.00249127856381446	1.59341170414016	0.0178737160118544	HLA-C/HLA-A/ISG15	3
Downregulated	R-HSA-1169408	ISG15 antiviral mechanism	3/42	72/10654	0.00281269663662257	1.55199211183828	0.0196623057728811	KPNA2/ISG15/EIF4A3	3
Downregulated	R-HSA-389977	Post-chaperonin tubulin folding pathway	2/42	22/10654	0.00333379843241746	1.50142301373668	0.0220903981606066	TUBB2A/TUBA4A	2
Downregulated	R-HSA-9613829	Chaperone Mediated Autophagy	2/42	22/10654	0.00333379843241746	1.50142301373668	0.0220903981606066	VIM/HSP90AB1	2
Downregulated	R-HSA-8852276	The role of GTSE1 in G2/M progression after G2 checkpoint	3/42	77/10654	0.00340311539230966	1.50142301373668	0.0220903981606066	TUBB2A/HSP90AB1/TUBA4A	3
Downregulated	R-HSA-76002	Platelet activation, signaling and aggregation	5/42	262/10654	0.00350081637406681	1.49934952264365	0.0221961185038752	CFL1/HSPA5/CALM3/TUBA4A/SRGN	5
Downregulated	R-HSA-1169410	Antiviral mechanism by IFN-stimulated genes	3/42	80/10654	0.00379114821910538	1.47473231118215	0.0234906073863228	KPNA2/ISG15/EIF4A3	3
Downregulated	R-HSA-1236974	ER-Phagosome pathway	3/42	83/10654	0.00420518730727708	1.4396085142691	0.0254693606538716	HLA-C/B2M/HLA-A	3
Downregulated	R-HSA-389960	Formation of tubulin folding intermediates by CCT/TriC	2/42	25/10654	0.00429734000221695	1.4396085142691	0.0254693606538716	TUBB2A/TUBA4A	2
Downregulated	R-HSA-2029480	Fcgamma receptor (FCGR) dependent phagocytosis	3/42	86/10654	0.00464574810000041	1.41509259865885	0.0269484604232947	CFL1/HSP90AB1/ACTG1	3
Downregulated	R-HSA-2565942	Regulation of PLK1 Activity at G2/M Transition	3/42	88/10654	0.00495443171422281	1.39629778904112	0.0281403029382392	SKP1/DYNLL1/TUBA4A	3
Downregulated	R-HSA-389957	Prefoldin mediated transfer of substrate to CCT/TriC	2/42	28/10654	0.00537432352080843	1.36992267237923	0.0299022511684078	TUBB2A/TUBA4A	2
Downregulated	R-HSA-2682334	EPH-Ephrin signaling	3/42	92/10654	0.00560836048237657	1.36878465425095	0.0299807092865951	CFL1/SDCBP/ACTG1	3
Downregulated	R-HSA-877300	Interferon gamma signaling	3/42	92/10654	0.00560836048237657	1.36878465425095	0.0299807092865951	HLA-C/B2M/HLA-A	3
Downregulated	R-HSA-380320	Recruitment of NuMA to mitotic centrosomes	3/42	94/10654	0.00595386617324211	1.35125467365033	0.0312156141471601	TUBB2A/DYNLL1/TUBA4A	3
Downregulated	R-HSA-9006931	Signaling by Nuclear Receptors	5/42	299/10654	0.00611879739002617	1.34766019550831	0.0314750451641862	HSP90AB1/KPNA2/CALM3/JUND/DHRS3	5
Downregulated	R-HSA-5339562	Uptake and actions of bacterial toxins	2/42	31/10654	0.00656207143446236	1.32540320470813	0.0331301462285722	HSP90AB1/CALM3	2
Downregulated	R-HSA-1236975	Antigen processing-Cross presentation	3/42	99/10654	0.00687268858051846	1.32193636658911	0.0333956723041668	HLA-C/B2M/HLA-A	3
Downregulated	R-HSA-6811434	COPI-dependent Golgi-to-ER retrograde traffic	3/42	99/10654	0.00687268858051846	1.32193636658911	0.0333956723041668	ARF4/TUBB2A/TUBA4A	3
Downregulated	R-HSA-389958	Cooperation of Prefoldin and TriC/CCT in actin and tubulin folding	2/42	32/10654	0.00698214538714529	1.32193636658911	0.0333956723041668	TUBB2A/TUBA4A	2
