# Supplementary material for: Single-Cell RNA Sequencing of Peripheral Blood Mononuclear Cells From Pediatric Coeliac Disease Patients Suggests Potential Pre-Seroconversion Markers
Source: Front Immunol. 2022 Mar 15;13:843086. doi: 10.3389/fimmu.2022.843086 (PMC8964997; doi:10.3389/fimmu.2022.843086)
Supplement: Supplementary Table 6 — Enriched pathways of pre-diagnostic CeD genes in NK cells. [file Table_6.xlsx]

## Sheet: Sheet1
Cluster	ID	Description	GeneRatio	BgRatio	pvalue	p.adjust	qvalue	geneID	Count
Upregulated	R-HSA-2029482	Regulation of actin dynamics for phagocytic cup formation	4/34	61/10654	3.96667644606737e-05	2.38531417035148	0.00313434447841094	RAC1/ACTB/CD247/ARPC4	4
Upregulated	R-HSA-198933	Immunoregulatory interactions between a Lymphoid and a non-Lymphoid cell	5/34	132/10654	5.64233131488816e-05	2.38531417035148	0.00313434447841094	HCST/KLRF1/LAIR2/CD247/SELL	5
Upregulated	R-HSA-5668599	RHO GTPases Activate NADPH Oxidases	3/34	24/10654	5.74145123438971e-05	2.38531417035148	0.00313434447841094	RAC2/RAC1/CYBA	3
Upregulated	R-HSA-195258	RHO GTPase Effectors	7/34	327/10654	6.3353771372136e-05	2.38531417035148	0.00313434447841094	RAC2/RAC1/EVL/ACTB/CYBA/ARPC4/MYL12A	7
Upregulated	R-HSA-8856828	Clathrin-mediated endocytosis	5/34	146/10654	9.11467672697761e-05	2.35000228072845	0.00339984106546069	NEDD8/ACTB/VAMP8/ARPC4/VAMP2	5
Upregulated	R-HSA-6798695	Neutrophil degranulation	8/34	480/10654	0.00010308028762301	2.35000228072845	0.00339984106546069	FCER1G/PLAC8/RAC1/CYBA/VAMP8/CSNK2B/GMFG/SELL	8
Upregulated	R-HSA-2871796	FCERI mediated MAPK activation	3/34	32/10654	0.000138265504693289	2.32962508799083	0.00356316396835737	FCER1G/RAC1/FOS	3
Upregulated	R-HSA-2029480	Fcgamma receptor (FCGR) dependent phagocytosis	4/34	86/10654	0.000152572630920395	2.32962508799083	0.00356316396835737	RAC1/ACTB/CD247/ARPC4	4
Upregulated	R-HSA-114604	GPVI-mediated activation cascade	3/34	35/10654	0.000181259529155567	2.32962508799083	0.00356316396835737	FCER1G/RAC2/RAC1	3
Upregulated	R-HSA-5663213	RHO GTPases Activate WASPs and WAVEs	3/34	36/10654	0.000197307030074753	2.32962508799083	0.00356316396835737	RAC1/ACTB/ARPC4	3
Upregulated	R-HSA-2682334	EPH-Ephrin signaling	4/34	92/10654	0.000198058848241141	2.32962508799083	0.00356316396835737	RAC1/ACTB/ARPC4/MYL12A	4
Upregulated	R-HSA-3928662	EPHB-mediated forward signaling	3/34	42/10654	0.000313116988754242	2.16850126635238	0.00516368367419276	RAC1/ACTB/ARPC4	3
Upregulated	R-HSA-194315	Signaling by Rho GTPases	7/34	455/10654	0.00048792115499558	2.01062035593339	0.00742746373596511	RAC2/RAC1/EVL/ACTB/CYBA/ARPC4/MYL12A	7
Upregulated	R-HSA-1445148	Translocation of SLC2A4 (GLUT4) to the plasma membrane	3/34	72/10654	0.00152385412704951	1.54821129212745	0.0215401936755871	RAC1/ACTB/VAMP2	3
Upregulated	R-HSA-3928664	Ephrin signaling	2/34	19/10654	0.00163389700129963	1.54789323537384	0.0215559744732864	RAC1/MYL12A	2
Upregulated	R-HSA-5625900	RHO GTPases activate CIT	2/34	20/10654	0.00181181647415897	1.53103243047052	0.0224093090224925	RAC1/MYL12A	2
Upregulated	R-HSA-445144	Signal transduction by L1	2/34	21/10654	0.00199853655287913	1.51476347756964	0.0232646979530202	RAC1/CSNK2B	2
Upregulated	R-HSA-5627123	RHO GTPases activate PAKs	2/34	24/10654	0.00261095530553711	1.42349971952047	0.0287052396164313	RAC1/MYL12A	2
Upregulated	R-HSA-400685	Sema4D in semaphorin signaling	2/34	25/10654	0.00283233389219718	1.41163580375549	0.0295002089602809	RAC1/MYL12A	2
Upregulated	R-HSA-164952	The role of Nef in HIV-1 replication and disease pathogenesis	2/34	27/10654	0.00330062717504561	1.36746017666934	0.0326588373109776	RAC1/CD247	2
Upregulated	R-HSA-4420097	VEGFA-VEGFR2 Pathway	3/34	99/10654	0.00377939133321004	1.32982408393988	0.035615316824235	RAC1/ACTB/CYBA	3
Downregulated	R-HSA-156902	Peptide chain elongation	13/47	89/10654	4.34175339005488e-17	13.6888128887007	1.62985781910986e-14	RPS19/RPL19/RPL32/RPL6/RPL7/RPS14/RPL11/RPL35A/EEF1A1/RPL10A/RPL8/RPLP0/RPS4Y1	13
Downregulated	R-HSA-156842	Eukaryotic Translation Elongation	13/47	93/10654	7.92002520795073e-17	13.6888128887007	1.62985781910986e-14	RPS19/RPL19/RPL32/RPL6/RPL7/RPS14/RPL11/RPL35A/EEF1A1/RPL10A/RPL8/RPLP0/RPS4Y1	13
Downregulated	R-HSA-72706	GTP hydrolysis and joining of the 60S ribosomal subunit	13/47	112/10654	9.79454405643764e-16	12.8451284597469	1.13719292548453e-13	RPS19/RPL19/RPL32/RPL6/RPL7/RPS14/RPL11/RPL35A/EIF5/RPL10A/RPL8/RPLP0/RPS4Y1	13
Downregulated	R-HSA-927802	Nonsense-Mediated Decay (NMD)	13/47	115/10654	1.3958679363958e-15	12.8451284597469	1.13719292548453e-13	RPS19/RPL19/RPL32/RPL6/RPL7/RPS14/RPL11/RPL35A/PPP2R2A/RPL10A/RPL8/RPLP0/RPS4Y1	13
Downregulated	R-HSA-975957	Nonsense Mediated Decay (NMD) enhanced by the Exon Junction Complex (EJC)	13/47	115/10654	1.3958679363958e-15	12.8451284597469	1.13719292548453e-13	RPS19/RPL19/RPL32/RPL6/RPL7/RPS14/RPL11/RPL35A/PPP2R2A/RPL10A/RPL8/RPLP0/RPS4Y1	13
Downregulated	R-HSA-72613	Eukaryotic Translation Initiation	13/47	119/10654	2.20470657993139e-15	12.8451284597469	1.13719292548453e-13	RPS19/RPL19/RPL32/RPL6/RPL7/RPS14/RPL11/RPL35A/EIF5/RPL10A/RPL8/RPLP0/RPS4Y1	13
Downregulated	R-HSA-72737	Cap-dependent Translation Initiation	13/47	119/10654	2.20470657993139e-15	12.8451284597469	1.13719292548453e-13	RPS19/RPL19/RPL32/RPL6/RPL7/RPS14/RPL11/RPL35A/EIF5/RPL10A/RPL8/RPLP0/RPS4Y1	13
Downregulated	R-HSA-192823	Viral mRNA Translation	12/47	89/10654	2.21040057127428e-15	12.8451284597469	1.13719292548453e-13	RPS19/RPL19/RPL32/RPL6/RPL7/RPS14/RPL11/RPL35A/RPL10A/RPL8/RPLP0/RPS4Y1	12
Downregulated	R-HSA-2408557	Selenocysteine synthesis	12/47	93/10654	3.83193742165835e-15	12.7030910487883	1.57714477038781e-13	RPS19/RPL19/RPL32/RPL6/RPL7/RPS14/RPL11/RPL35A/RPL10A/RPL8/RPLP0/RPS4Y1	12
Downregulated	R-HSA-72764	Eukaryotic Translation Termination	12/47	93/10654	3.83193742165835e-15	12.7030910487883	1.57714477038781e-13	RPS19/RPL19/RPL32/RPL6/RPL7/RPS14/RPL11/RPL35A/RPL10A/RPL8/RPLP0/RPS4Y1	12
Downregulated	R-HSA-975956	Nonsense Mediated Decay (NMD) independent of the Exon Junction Complex (EJC)	12/47	95/10654	4.9971466796967e-15	12.6291800447234	1.86974579115924e-13	RPS19/RPL19/RPL32/RPL6/RPL7/RPS14/RPL11/RPL35A/RPL10A/RPL8/RPLP0/RPS4Y1	12
Downregulated	R-HSA-72689	Formation of a pool of free 40S subunits	12/47	101/10654	1.07001396986122e-14	12.3363012551806	3.66996019487489e-13	RPS19/RPL19/RPL32/RPL6/RPL7/RPS14/RPL11/RPL35A/RPL10A/RPL8/RPLP0/RPS4Y1	12
Downregulated	R-HSA-156827	L13a-mediated translational silencing of Ceruloplasmin expression	12/47	111/10654	3.43324333818262e-14	11.8647482231816	1.0869620609145e-12	RPS19/RPL19/RPL32/RPL6/RPL7/RPS14/RPL11/RPL35A/RPL10A/RPL8/RPLP0/RPS4Y1	12
Downregulated	R-HSA-1799339	SRP-dependent cotranslational protein targeting to membrane	12/47	112/10654	3.83347908589676e-14	11.8490443943424	1.1269852049516e-12	RPS19/RPL19/RPL32/RPL6/RPL7/RPS14/RPL11/RPL35A/RPL10A/RPL8/RPLP0/RPS4Y1	12
Downregulated	R-HSA-2408522	Selenoamino acid metabolism	12/47	118/10654	7.26999040760734e-14	11.6010668781324	1.99478333289436e-12	RPS19/RPL19/RPL32/RPL6/RPL7/RPS14/RPL11/RPL35A/RPL10A/RPL8/RPLP0/RPS4Y1	12
Downregulated	R-HSA-9010553	Regulation of expression of SLITs and ROBOs	13/47	171/10654	2.59730624190618e-13	11.0761062803336	6.68122855648235e-12	RPS19/RPL19/RPL32/RPL6/RPL7/RPS14/RPL11/RPL35A/RPL10A/RPL8/RPLP0/RPS4Y1/UBC	13
Downregulated	R-HSA-376176	Signaling by ROBO receptors	14/47	218/10654	2.7960378419229e-13	11.0704153333755	6.76935477518177e-12	RPS19/RPL19/RPL32/RPL6/RPL7/RPS14/RPL11/RPL35A/RPL10A/RPL8/RPLP0/RPS4Y1/UBC/CXCR4	14
Downregulated	R-HSA-168273	Influenza Viral RNA Transcription and Replication	12/47	134/10654	3.41838957326638e-13	11.0079604068784	7.81631767922311e-12	RPS19/RPL19/RPL32/RPL6/RPL7/RPS14/RPL11/RPL35A/RPL10A/RPL8/RPLP0/RPS4Y1	12
Downregulated	R-HSA-6791226	Major pathway of rRNA processing in the nucleolus and cytosol	13/47	185/10654	7.18219521592971e-13	10.7090058525508	1.55581070882466e-11	RPS19/RPL19/RPL32/RPL6/RPL7/RPS14/RPL11/RPL35A/RPL10A/RPL8/RPLP0/RPS4Y1/NOP58	13
Downregulated	R-HSA-168255	Influenza Life Cycle	12/47	144/10654	8.15310749357226e-13	10.6762162843098	1.67782369999303e-11	RPS19/RPL19/RPL32/RPL6/RPL7/RPS14/RPL11/RPL35A/RPL10A/RPL8/RPLP0/RPS4Y1	12
Downregulated	R-HSA-8868773	rRNA processing in the nucleus and cytosol	13/47	195/10654	1.41328006610754e-12	10.4585005182326	2.76988724735863e-11	RPS19/RPL19/RPL32/RPL6/RPL7/RPS14/RPL11/RPL35A/RPL10A/RPL8/RPLP0/RPS4Y1/NOP58	13
Downregulated	R-HSA-168254	Influenza Infection	12/47	155/10654	1.97327278190979e-12	10.3337450121875	3.69162515658722e-11	RPS19/RPL19/RPL32/RPL6/RPL7/RPS14/RPL11/RPL35A/RPL10A/RPL8/RPLP0/RPS4Y1	12
Downregulated	R-HSA-72312	rRNA processing	13/47	205/10654	2.68128912962792e-12	10.219893645434	4.79809633722891e-11	RPS19/RPL19/RPL32/RPL6/RPL7/RPS14/RPL11/RPL35A/RPL10A/RPL8/RPLP0/RPS4Y1/NOP58	13
Downregulated	R-HSA-72766	Translation	14/47	291/10654	1.43306349186892e-11	9.51045526637979	2.45757818123135e-10	RPS19/RPL19/RPL32/RPL6/RPL7/RPS14/RPL11/RPL35A/EEF1A1/EIF5/RPL10A/RPL8/RPLP0/RPS4Y1	14
Downregulated	R-HSA-5663205	Infectious disease	15/47	383/10654	4.33702943086277e-11	9.0472570963189	7.14012003144144e-10	RPS19/RPL19/RPL32/RPL6/RPL7/RPS14/RPL11/RPL35A/RPL10A/RPL8/RPLP0/RPS4Y1/UBC/VPS37B/CXCR4	15
Downregulated	R-HSA-71291	Metabolism of amino acids and derivatives	14/47	372/10654	3.7613493166224e-10	8.12613913664011	5.95420074007837e-09	RPS19/RPL19/RPL32/RPL6/RPL7/RPS14/RPL11/RPL35A/OAT/RPL10A/RPL8/RPLP0/AMD1/RPS4Y1	14
Downregulated	R-HSA-72702	Ribosomal scanning and start codon recognition	4/47	58/10654	0.000118468510698145	2.64427029221585	0.00180589425664619	RPS19/RPS14/EIF5/RPS4Y1	4
Downregulated	R-HSA-69231	Cyclin D associated events in G1	3/47	44/10654	0.000938786165509104	1.77634077384366	0.0133236076484232	PPP2R2A/UBC/CDKN1A	3
Downregulated	R-HSA-69236	G1 Phase	3/47	44/10654	0.000938786165509104	1.77634077384366	0.0133236076484232	PPP2R2A/UBC/CDKN1A	3
Downregulated	R-HSA-6791312	TP53 Regulates Transcription of Cell Cycle Genes	3/47	49/10654	0.00128597566925467	1.65823267326922	0.0174875889183865	PCNA/CDKN1A/RGCC	3
Downregulated	R-HSA-209560	NF-kB is activated and signals survival	2/47	13/10654	0.00144049362544966	1.65823267326922	0.0174875889183865	NFKBIA/UBC	2
Downregulated	R-HSA-2995383	Initiation of Nuclear Envelope Reformation	2/47	13/10654	0.00144049362544966	1.65823267326922	0.0174875889183865	PPP2R2A/LMNA	2
Downregulated	R-HSA-2995410	Nuclear Envelope Reassembly	2/47	13/10654	0.00144049362544966	1.65823267326922	0.0174875889183865	PPP2R2A/LMNA	2
Downregulated	R-HSA-72695	Formation of the ternary complex, and subsequently, the 43S complex	3/47	51/10654	0.00144462691064932	1.65823267326922	0.0174875889183865	RPS19/RPS14/RPS4Y1	3
Downregulated	R-HSA-174490	Membrane binding and targetting of GAG proteins	2/47	14/10654	0.00167585756848549	1.63461640529949	0.0184648678452858	UBC/VPS37B	2
Downregulated	R-HSA-174495	Synthesis And Processing Of GAG, GAGPOL Polyproteins	2/47	14/10654	0.00167585756848549	1.63461640529949	0.0184648678452858	UBC/VPS37B	2
Downregulated	R-HSA-8848021	Signaling by PTK6	3/47	54/10654	0.00170481260668751	1.63461640529949	0.0184648678452858	ELMO2/SFPQ/UBC	3
Downregulated	R-HSA-9006927	Signaling by Non-Receptor Tyrosine Kinases	3/47	54/10654	0.00170481260668751	1.63461640529949	0.0184648678452858	ELMO2/SFPQ/UBC	3
Downregulated	R-HSA-72649	Translation initiation complex formation	3/47	58/10654	0.0020948015995483	1.58749268167777	0.0205811637160833	RPS19/RPS14/RPS4Y1	3
Downregulated	R-HSA-110312	Translesion synthesis by REV1	2/47	16/10654	0.0021975358124243	1.58749268167777	0.0205811637160833	PCNA/UBC	2
Downregulated	R-HSA-175474	Assembly Of The HIV Virion	2/47	16/10654	0.0021975358124243	1.58749268167777	0.0205811637160833	UBC/VPS37B	2
Downregulated	R-HSA-193639	p75NTR signals via NF-kB	2/47	16/10654	0.0021975358124243	1.58749268167777	0.0205811637160833	NFKBIA/UBC	2
Downregulated	R-HSA-72662	Activation of the mRNA upon binding of the cap-binding complex and eIFs, and subsequent binding to 43S	3/47	59/10654	0.00220023693946875	1.58749268167777	0.0205811637160833	RPS19/RPS14/RPS4Y1	3
Downregulated	R-HSA-8866654	E3 ubiquitin ligases ubiquitinate target proteins	3/47	59/10654	0.00220023693946875	1.58749268167777	0.0205811637160833	UBE2A/PCNA/UBC	3
Downregulated	R-HSA-5655862	Translesion synthesis by POLK	2/47	17/10654	0.00248355425703654	1.55419363632638	0.0222212749313795	PCNA/UBC	2
Downregulated	R-HSA-5656121	Translesion synthesis by POLI	2/47	17/10654	0.00248355425703654	1.55419363632638	0.0222212749313795	PCNA/UBC	2
Downregulated	R-HSA-110320	Translesion Synthesis by POLH	2/47	19/10654	0.0031052170923113	1.46651534681966	0.0271923826000832	PCNA/UBC	2
Downregulated	R-HSA-449147	Signaling by Interleukins	7/47	461/10654	0.00380262432643412	1.38766727210845	0.0326058357814855	NFKBIA/RALA/SOCS1/MCL1/RPLP0/UBC/CDKN1A	7
Downregulated	R-HSA-170834	Signaling by TGF-beta Receptor Complex	3/47	73/10654	0.00403203966006122	1.37502747789438	0.0335687470163492	SKIL/STRAP/UBC	3
Downregulated	R-HSA-453279	Mitotic G1-G1/S phases	4/47	149/10654	0.00410979900063889	1.37502747789438	0.0335687470163492	PPP2R2A/PCNA/UBC/CDKN1A	4
Downregulated	R-HSA-9613829	Chaperone Mediated Autophagy	2/47	22/10654	0.00415960560854762	1.37502747789438	0.0335687470163492	EEF1A1/UBC	2
Downregulated	R-HSA-2173795	Downregulation of SMAD2/3:SMAD4 transcriptional activity	2/47	23/10654	0.00454300111024835	1.34516995759049	0.0359577618240305	SKIL/UBC	2
Downregulated	R-HSA-168928	DDX58/IFIH1-mediated induction of interferon-alpha/beta	3/47	78/10654	0.00485668081040209	1.32444576469249	0.0377152372764094	NFKBIA/CYLD/UBC	3
Downregulated	R-HSA-8852135	Protein ubiquitination	3/47	79/10654	0.00503291469024622	1.31708364772058	0.0383600320445667	UBE2A/PCNA/UBC	3
