# Supplementary material for: Single-Cell RNA Sequencing of Peripheral Blood Mononuclear Cells From Pediatric Coeliac Disease Patients Suggests Potential Pre-Seroconversion Markers
Source: Front Immunol. 2022 Mar 15;13:843086. doi: 10.3389/fimmu.2022.843086 (PMC8964997; doi:10.3389/fimmu.2022.843086)
Supplement: Supplementary Table 7 — List of scRNAseq gene markers used in the cell-type identification. [file Table_7.xlsx]

## Sheet: Sheet1
gene	p_val	avg_logFC	pct.1	pct.2	p_val_adj	cluster
LDHB	0	0.840977060917587	0.701	0.358	0	CD4+ T
GIMAP7	2.16688273048436e-182	0.766102160353601	0.397	0.135	3.44035971119001e-178	CD4+ T
ITM2A	8.16063573795054e-198	0.726575790591028	0.382	0.111	1.29566413611441e-193	CD4+ T
PIK3IP1	1.05379643039628e-233	0.711100935336898	0.542	0.211	1.67311259254017e-229	CD4+ T
LEPROTL1	1.62154539860532e-219	0.688888709278243	0.586	0.274	2.57452762936567e-215	CD4+ T
IL7R	8.84277230663703e-190	0.646527716233332	0.39	0.117	1.40396695912476e-185	CD4+ T
OCIAD2	3.26120482256906e-140	0.645184836065986	0.47	0.229	5.1778148967929e-136	CD4+ T
CD3D	9.43737318748214e-240	0.642120574626084	0.531	0.185	1.49837174097654e-235	CD4+ T
LTB	9.89096241684887e-226	0.631223074533795	0.714	0.388	1.57038810292309e-221	CD4+ T
NOSIP	2.48830653948915e-130	0.620181919003464	0.402	0.185	3.95068429274692e-126	CD4+ T
CD3E	4.41809158155857e-192	0.608372468888456	0.488	0.185	7.01460400404054e-188	CD4+ T
TMEM66	1.2025222244204e-231	0.582834205884347	0.837	0.619	1.90924453571226e-227	CD4+ T
CD6	2.11515823224719e-131	0.555269120718557	0.325	0.112	3.35823672533886e-127	CD4+ T
CD2	5.46505457161709e-119	0.500687655011764	0.337	0.128	8.67686714335645e-115	CD4+ T
RPL31	0	0.493739850288128	0.949	0.93	0	CD4+ T
PDCD4	1.92756109703278e-68	0.489684730898245	0.433	0.273	3.06038875375894e-64	CD4+ T
NDFIP1	1.50007848617622e-99	0.485579342085993	0.405	0.212	2.38167461250198e-95	CD4+ T
RPS12	0	0.4751838565242	0.99	0.977	0	CD4+ T
RPS4Y1	3.92939254288144e-46	0.469082564757761	0.42	0.31	6.23869654033286e-42	CD4+ T
EIF3E	1.72852171588642e-144	0.463124018862884	0.745	0.546	2.74437392831288e-140	CD4+ T
RPS6	0	0.462036808598198	0.991	0.981	0	CD4+ T
RPS25	0	0.458881501826151	0.972	0.946	0	CD4+ T
NPM1	1.48033605193775e-166	0.453479370531846	0.825	0.668	2.35032954966157e-162	CD4+ T
TCF7	5.66512494245531e-68	0.446798478542472	0.286	0.14	8.9945188711363e-64	CD4+ T
CCR7	2.46858556033159e-128	0.425467780650147	0.549	0.288	3.91937329413846e-124	CD4+ T
FYB	1.97096045248361e-69	0.424963216165777	0.328	0.171	3.12929391040822e-65	CD4+ T
RPL30	0	0.423692248081213	0.953	0.929	0	CD4+ T
CD3G	8.62620726003503e-99	0.422372435297841	0.265	0.091	1.36958292667576e-94	CD4+ T
RPL4	4.25493688236683e-297	0.421008495702534	0.945	0.892	6.75556328813382e-293	CD4+ T
RPL3	0	0.416319688734135	0.981	0.958	0	CD4+ T
RPS3A	0	0.412319230639128	0.983	0.971	0	CD4+ T
RPS26	2.58958129519554e-52	0.411727532859873	0.854	0.822	4.11147822238197e-48	CD4+ T
RPL34	0	0.410923943514014	0.992	0.984	0	CD4+ T
RPS15A	0	0.405527316720477	0.988	0.972	0	CD4+ T
C6orf48	8.51032330807643e-90	0.40513228572785	0.609	0.428	1.35118403162329e-85	CD4+ T
RPL32	0	0.403810816112352	0.99	0.985	0	CD4+ T
RPS14	0	0.402099144301257	0.996	0.985	0	CD4+ T
RPL21	0	0.401249704225775	0.99	0.981	0	CD4+ T
RPL13	0	0.400532234591097	0.993	0.986	0	CD4+ T
SNHG8	1.8402303437278e-87	0.399588500052251	0.663	0.497	2.92173371673662e-83	CD4+ T
EEF1A1	0	0.394962004190718	0.984	0.977	0	CD4+ T
FAM177A1	4.06867411170929e-41	0.394819271020252	0.358	0.243	6.45983388716084e-37	CD4+ T
RPS29	3.80960027528231e-298	0.392772138298239	0.965	0.949	6.04850235706573e-294	CD4+ T
RPS3	0	0.38903372600468	0.969	0.95	0	CD4+ T
RGS10	2.71998032259277e-84	0.385840321930341	0.392	0.218	4.31851275818054e-80	CD4+ T
RPL5	6.34464042117998e-243	0.380668923740591	0.942	0.896	1.00733855967075e-238	CD4+ T
GYPC	1.58279294717517e-67	0.380036613512977	0.489	0.325	2.51300036223002e-63	CD4+ T
RPS18	0	0.372660324153538	0.976	0.961	0	CD4+ T
RPL35A	0	0.371092907945738	0.966	0.948	0	CD4+ T
PABPC1	1.86509933424974e-138	0.370852828865871	0.902	0.802	2.96121821298831e-134	CD4+ T
RPS4X	1.75800461427789e-301	0.368251512141681	0.988	0.97	2.79118392608901e-297	CD4+ T
RPS16	0	0.367595978332742	0.958	0.941	0	CD4+ T
LCK	2.21320308884519e-74	0.367408654963104	0.299	0.136	3.5139025441595e-70	CD4+ T
SOD1	1.48875768040188e-67	0.364203535600208	0.53	0.362	2.36370056917406e-63	CD4+ T
RPL14	3.85708872904211e-251	0.363564415071135	0.919	0.895	6.12389977510015e-247	CD4+ T
RPL22	1.60103497234489e-203	0.36116569364109	0.909	0.869	2.54196322559199e-199	CD4+ T
RPL9	4.71098567293267e-262	0.35721252764717	0.936	0.919	7.47963195291519e-258	CD4+ T
RPS13	0	0.35610443447053	0.975	0.963	0	CD4+ T
RPL7	0	0.349842571463473	0.979	0.972	0	CD4+ T
RPS27A	0	0.34754580804876	0.976	0.963	0	CD4+ T
RPLP2	0	0.345240313132376	0.973	0.965	0	CD4+ T
RPS20	1.44563758085836e-227	0.345121386820968	0.916	0.895	2.29523878712881e-223	CD4+ T
RPL10A	4.33250971664892e-241	0.338836710360106	0.954	0.921	6.87872567712349e-237	CD4+ T
RPS8	3.42991398071887e-280	0.338246404031563	0.978	0.961	5.44567442718735e-276	CD4+ T
RPS5	3.23624103819446e-193	0.337008815866518	0.93	0.89	5.13817989634135e-189	CD4+ T
SELL	8.3136020119722e-33	0.329989849917121	0.321	0.219	1.31995059144083e-28	CD4+ T
RPL11	0	0.326786730241052	0.985	0.973	0	CD4+ T
RPL38	7.9165418847985e-190	0.325933770337939	0.922	0.899	1.25690935504946e-185	CD4+ T
RPL36	4.98363138359468e-253	0.323406965894119	0.971	0.953	7.91251154773327e-249	CD4+ T
RPL19	2.48076945921658e-304	0.320712023754415	0.975	0.965	3.93871767039817e-300	CD4+ T
EEF1B2	6.6642342813296e-113	0.318697199008315	0.863	0.765	1.0580804768467e-108	CD4+ T
TOMM7	5.37157029832042e-78	0.318151884124303	0.796	0.694	8.52844216264333e-74	CD4+ T
RPSA	3.73957538140659e-137	0.317321050618697	0.894	0.85	5.93732383305925e-133	CD4+ T
TPT1	1.44515667357322e-238	0.316625283245207	0.99	0.974	2.2944752506322e-234	CD4+ T
DDX18	9.23961740317171e-44	0.315560902017976	0.282	0.167	1.46697405510157e-39	CD4+ T
RPS27	8.01884298025626e-269	0.31156891474301	0.995	0.986	1.27315169997529e-264	CD4+ T
RPLP0	1.03079201901726e-144	0.30711842093287	0.957	0.902	1.6365884885937e-140	CD4+ T
RPS23	2.56022505034723e-220	0.305910013597239	0.937	0.93	4.0648693124363e-216	CD4+ T
AES	4.26600532274379e-39	0.305452835010406	0.468	0.337	6.77313665092031e-35	CD4+ T
RPL36A	6.77689708952408e-74	0.302986753651088	0.9	0.859	1.07596795090374e-69	CD4+ T
RPS10	1.68227924657719e-129	0.302086880839034	0.901	0.864	2.67095475979061e-125	CD4+ T
ST13	2.94000392522521e-45	0.300247370931245	0.42	0.293	4.66784423208007e-41	CD4+ T
RPL24	4.50264152720288e-153	0.298545331869804	0.909	0.874	7.14884395274002e-149	CD4+ T
RPS21	1.55355374669246e-122	0.293926003056846	0.912	0.881	2.46657728362362e-118	CD4+ T
NDUFS5	4.0796840609728e-44	0.292247601136866	0.495	0.362	6.47731438360651e-40	CD4+ T
GLTSCR2	4.74207028367283e-84	0.291899808848036	0.829	0.711	7.52898498938736e-80	CD4+ T
RPL13A	3.14724990190038e-290	0.29112013614318	0.982	0.977	4.99688866924724e-286	CD4+ T
RPS28	7.46943158500721e-242	0.290269629663345	0.971	0.957	1.1859216527516e-237	CD4+ T
RPS2	9.19092457575909e-268	0.286494149609758	0.997	0.99	1.45924309489327e-263	CD4+ T
RPL10	0	0.278999092642722	0.994	0.988	0	CD4+ T
GCC2	1.00208466465803e-31	0.277526157678177	0.271	0.172	1.59100982207755e-27	CD4+ T
EIF3H	4.77201613700247e-48	0.277035115205277	0.638	0.516	7.57653002071881e-44	CD4+ T
TECR	1.55689259249805e-42	0.276579456052879	0.288	0.17	2.47187836910915e-38	CD4+ T
RPL27	1.29524826169464e-150	0.275533416308512	0.925	0.898	2.05646566509259e-146	CD4+ T
SBDS	8.3748375170338e-34	0.274163814638516	0.396	0.283	1.32967295257946e-29	CD4+ T
RPL17	7.09894014586281e-103	0.266057102684064	0.923	0.882	1.12709872695864e-98	CD4+ T
RPL6	5.25671002607888e-177	0.262957039890091	0.961	0.944	8.34607850840544e-173	CD4+ T
RSL1D1	3.79843695783676e-37	0.260985814436442	0.48	0.36	6.03077835795742e-33	CD4+ T
RPL29	8.38413797179355e-153	0.258443308073967	0.929	0.917	1.33114958578166e-148	CD4+ T
SPOCK2	3.32291041213776e-41	0.258295259107451	0.289	0.166	5.27578486135113e-37	CD4+ T
RPL37	1.04474428918201e-143	0.257631112624162	0.94	0.926	1.65874050793428e-139	CD4+ T
EEF2	7.79143594500386e-74	0.256717759891176	0.888	0.795	1.23704628498826e-69	CD4+ T
EVL	1.11311710332693e-34	0.256435000660187	0.405	0.282	1.76729602495216e-30	CD4+ T
RPL23A	4.00492302079605e-166	0.252743537372722	0.959	0.94	6.3586162801179e-162	CD4+ T
RPL18	3.24275819928316e-140	0.250689723079385	0.906	0.89	5.14852719300187e-136	CD4+ T
STK17A	2.72917533810484e-31	0.250306560997182	0.462	0.339	4.33311168430906e-27	CD4+ T
CCL5	2.63457327373705e-248	1.63611942906521	0.471	0.103	4.18291198671231e-244	CD8+ T
NKG7	7.91095288806041e-177	1.02636273629265	0.431	0.11	1.25602199003735e-172	CD8+ T
CST7	3.22904580930363e-182	0.984962081689268	0.332	0.062	5.12675603143138e-178	CD8+ T
IL32	1.88444036062332e-67	0.957840445382621	0.468	0.259	2.99192596056165e-63	CD8+ T
GZMA	4.87316808310141e-144	0.907656930646949	0.284	0.057	7.73712896554011e-140	CD8+ T
LYAR	2.29865844633099e-125	0.843055888175831	0.285	0.069	3.64958001523971e-121	CD8+ T
CTSW	1.00646764821671e-102	0.64301323493284	0.345	0.108	1.59796868507368e-98	CD8+ T
TNFAIP3	2.52222748215218e-68	0.641578232989136	0.574	0.348	4.00454057341302e-64	CD8+ T
JUN	7.69208338358846e-40	0.610207906629912	0.643	0.476	1.22127207881234e-35	CD8+ T
CD69	8.26885433022732e-41	0.58202736081024	0.679	0.518	1.31284600201019e-36	CD8+ T
DUSP2	5.92964740452328e-64	0.579037968138665	0.505	0.273	9.41450118416161e-60	CD8+ T
GADD45B	3.48117664913413e-32	0.563070618655634	0.475	0.319	5.52706416583026e-28	CD8+ T
GNLY	7.03357541024907e-64	0.536958917541962	0.302	0.115	1.11672076788525e-59	CD8+ T
HCST	7.48356686721342e-31	0.532722989173039	0.453	0.31	1.18816591150747e-26	CD8+ T
NR4A2	8.87000618192183e-39	0.532211897427364	0.517	0.34	1.40829088150373e-34	CD8+ T
TSC22D3	6.35709430555473e-46	0.500596063201868	0.764	0.629	1.00931586289292e-41	CD8+ T
ID2	3.4576059304147e-43	0.49182521931541	0.443	0.259	5.48964093571941e-39	CD8+ T
CD3D1	2.62876746788594e-32	0.484736564257545	0.518	0.357	4.1736941087625e-28	CD8+ T
TUBB4B	5.56229195424003e-32	0.479485958126784	0.374	0.23	8.83125093574689e-28	CD8+ T
DNAJB1	3.63284893074225e-37	0.475155848996912	0.467	0.294	5.76787424733947e-33	CD8+ T
ZFP36L2	3.12393113824797e-39	0.47404322170113	0.632	0.468	4.9598654681963e-35	CD8+ T
GZMM	3.44220717450223e-42	0.471237939717888	0.301	0.145	5.46519233095719e-38	CD8+ T
FOS	1.92597986617622e-25	0.471184827411772	0.734	0.608	3.05787823352798e-21	CD8+ T
SERTAD1	1.87423436595023e-33	0.465618132370371	0.309	0.168	2.97572190281919e-29	CD8+ T
FOSB	4.05941150716116e-37	0.464952190957407	0.473	0.302	6.44512764991977e-33	CD8+ T
TUBA4A	6.47955852864575e-27	0.460373276530727	0.357	0.226	1.02875950759309e-22	CD8+ T
DNAJA1	4.60302442398616e-29	0.455241182684121	0.521	0.386	7.30822187796282e-25	CD8+ T
CD99	5.51027356309871e-24	0.450716962029129	0.356	0.235	8.74866133613182e-20	CD8+ T
SRSF7	3.9924469518952e-34	0.448068721711452	0.564	0.414	6.33880802552402e-30	CD8+ T
SRSF2	4.652124489847e-39	0.435530331870129	0.594	0.44	7.38617805253008e-35	CD8+ T
RGCC	6.98402901127817e-17	0.431202970745529	0.447	0.336	1.10885428612064e-12	CD8+ T
PPP2R5C	4.3445051638267e-33	0.424023312302062	0.409	0.253	6.89777084860765e-29	CD8+ T
IRF1	3.84094339920614e-19	0.419393703657341	0.511	0.405	6.09826583491959e-15	CD8+ T
YPEL5	8.70612468567581e-21	0.408641487491234	0.617	0.54	1.38227141634475e-16	CD8+ T
TUBA1B	6.67213581143989e-18	0.404775706099522	0.445	0.334	1.05933500278231e-13	CD8+ T
CD3G1	2.70676412424818e-17	0.402273925656021	0.271	0.175	4.29752940006884e-13	CD8+ T
TUBA1A	5.19704495923069e-23	0.396388667112593	0.516	0.389	8.25134828177056e-19	CD8+ T
TOB1	8.83574110706039e-23	0.396155249266098	0.286	0.17	1.40285061556798e-18	CD8+ T
CITED2	1.13143923036846e-24	0.390949770739872	0.282	0.163	1.796386066056e-20	CD8+ T
CD3E1	2.05158932935575e-32	0.390853125711701	0.504	0.331	3.25730837821813e-28	CD8+ T
ZNF331	1.53538313155914e-16	0.388565856679961	0.408	0.301	2.43772779797645e-12	CD8+ T
TSPYL2	1.00205857537801e-22	0.381466239390162	0.323	0.199	1.59096840012767e-18	CD8+ T
DUSP1	8.8183891880505e-30	0.380315621135726	0.695	0.538	1.40009565138678e-25	CD8+ T
LITAF	1.71621564496886e-21	0.380203338520743	0.464	0.344	2.72483557951705e-17	CD8+ T
EIF4A3	1.55640745980728e-17	0.377217317366075	0.355	0.248	2.47110812393601e-13	CD8+ T
ZFP36	4.25063621559132e-25	0.376516882258364	0.646	0.525	6.74873511949433e-21	CD8+ T
HSPA8	8.09895172693137e-30	0.346578080303167	0.676	0.541	1.28587056568489e-25	CD8+ T
S100A4	2.28149627244278e-22	0.346573510451311	0.441	0.312	3.62233163175739e-18	CD8+ T
CALM1	3.12759929785379e-31	0.34549987643621	0.756	0.662	4.96568940520247e-27	CD8+ T
HIST1H4C	2.6795242076147e-15	0.344216247838056	0.371	0.27	4.25428058442987e-11	CD8+ T
PTGER4	6.91814163264744e-23	0.343336295615741	0.26	0.146	1.09839334701543e-18	CD8+ T
LDHA	1.27150274545182e-18	0.3422817157958	0.555	0.448	2.01876490895385e-14	CD8+ T
UBB	3.47632550529816e-33	0.340769571777521	0.787	0.7	5.51936200476188e-29	CD8+ T
JUNB	1.57065500523101e-24	0.340595009527639	0.888	0.813	2.49372895180528e-20	CD8+ T
TGFB1	4.45831558786211e-17	0.340368110928441	0.283	0.184	7.07846765884868e-13	CD8+ T
MT2A	9.82835380680695e-10	0.335537926213209	0.303	0.232	1.56044773390674e-05	CD8+ T
ACTG1	4.89085359752141e-16	0.335251937840599	0.678	0.597	7.76520825678474e-12	CD8+ T
MYADM	9.55011871846299e-14	0.334933787102126	0.377	0.281	1.51627234893037e-09	CD8+ T
PTPRC	3.2615825201847e-17	0.333546196714036	0.472	0.366	5.17841456729725e-13	CD8+ T
HMGB2	1.30940249588243e-05	0.329766430924771	0.358	0.31	0.207893834271253	CD8+ T
MIR24-2	2.28416025574331e-17	0.318544506386591	0.41	0.292	3.62656123804365e-13	CD8+ T
IFRD1	3.39762513783953e-15	0.315863357456884	0.275	0.182	5.39440943134783e-11	CD8+ T
DYNLL1	1.16559218719133e-17	0.3158559518183	0.42	0.305	1.85061071560368e-13	CD8+ T
CXCR4	1.72151810392459e-31	0.314427878221467	0.8	0.706	2.73325429360107e-27	CD8+ T
FUS	3.62528295465593e-23	0.3118938241008	0.648	0.519	5.75586174710722e-19	CD8+ T
EIF4A1	1.74940402333532e-20	0.309901675157004	0.7	0.628	2.77752876784949e-16	CD8+ T
BRD2	1.97988736516533e-15	0.30323876265722	0.345	0.244	3.143467169673e-11	CD8+ T
TAGAP	1.80214244705919e-09	0.303011564773134	0.277	0.206	2.86126156319588e-05	CD8+ T
ATP1A1	6.64579155496779e-12	0.302954780429713	0.286	0.204	1.05515232518224e-07	CD8+ T
LCK1	5.9465372351341e-17	0.297597937352704	0.319	0.213	9.44131716822241e-13	CD8+ T
H3F3B	2.93480804969047e-40	0.292444472793408	0.928	0.91	4.65959474049356e-36	CD8+ T
C1orf63	8.27231100014086e-14	0.287882434702745	0.487	0.398	1.31339481749236e-09	CD8+ T
KLF6	2.82730505150326e-08	0.285535803642356	0.554	0.496	0.000448891223027172	CD8+ T
IER2	3.26898892639281e-25	0.28465801342734	0.577	0.437	5.19017371843387e-21	CD8+ T
SRSF3	3.26585284185022e-10	0.284017073481637	0.441	0.371	5.1851945570056e-06	CD8+ T
RARRES3	9.03016457723391e-12	0.283907241528075	0.361	0.276	1.43371922992743e-07	CD8+ T
BTG2	9.67114548043156e-13	0.282659990989403	0.522	0.444	1.53548776792812e-08	CD8+ T
SPOCK21	1.08893586048035e-15	0.279784128910337	0.324	0.222	1.72890346568466e-11	CD8+ T
MYLIP	1.9660956214163e-14	0.279414230358776	0.293	0.2	3.12157001812266e-10	CD8+ T
PTPRCAP	5.20267366387849e-13	0.276583969303909	0.532	0.443	8.26028497613988e-09	CD8+ T
HSPA5	6.39285240529344e-12	0.274546356528252	0.453	0.369	1.01499317638844e-07	CD8+ T
CD7	7.10876316245754e-22	0.273892184538334	0.532	0.385	1.12865832730338e-17	CD8+ T
SLC2A3	1.41612492810687e-09	0.266299555296244	0.399	0.323	2.24838154835528e-05	CD8+ T
B2M	3.19252483207702e-23	0.265990581112357	0.985	0.987	5.06877167588868e-19	CD8+ T
H2AFZ	1.60259850573245e-06	0.263641784874646	0.487	0.449	0.0254444564755142	CD8+ T
CD52	0.000162433775181029	0.261365087118351	0.629	0.61	1	CD8+ T
DDIT4	7.61164062197612e-11	0.261129658798763	0.319	0.236	1.20850018155115e-06	CD8+ T
CFL1	1.25750078149849e-14	0.257357741524399	0.771	0.695	1.99653399078516e-10	CD8+ T
IL7R1	7.25941782784997e-05	0.257035124057557	0.308	0.261	1	CD8+ T
ARL6IP1	2.75404584378989e-09	0.255609555268967	0.371	0.298	4.37259858618521e-05	CD8+ T
GTF2B	9.15322157689262e-11	0.25550447404458	0.316	0.239	1.45325698976324e-06	CD8+ T
YWHAQ	6.48000598191159e-08	0.255262108560719	0.306	0.247	0.0010288305497481	CD8+ T
LBH	4.41331400593821e-11	0.253426090516228	0.286	0.202	7.00701864722809e-07	CD8+ T
ANXA1	4.31768971567653e-14	0.25147196829486	0.39	0.282	6.85519596157963e-10	CD8+ T
CD79A	0	2.53709786801788	0.803	0.048	0	B
CD74	0	2.0903634192914	0.958	0.559	0	B
HLA-DRA	0	2.07899208077985	0.926	0.212	0	B
HLA-DPB1	0	1.91061290840715	0.877	0.184	0	B
MS4A1	0	1.84831961690147	0.544	0.011	0	B
HLA-DRB1	0	1.83570389651975	0.858	0.183	0	B
CD83	1.58681482639049e-306	1.76385196123459	0.606	0.19	2.51938589986018e-302	B
HLA-DQA1	0	1.64845857450001	0.58	0.039	0	B
HLA-DQB1	0	1.64339280105946	0.641	0.082	0	B
HLA-DPA1	0	1.57297239325812	0.748	0.148	0	B
CD79B	0	1.56778337647964	0.426	0.026	0	B
HLA-DMA	0	1.31238340112384	0.585	0.096	0	B
NFKBID	2.11800981316285e-299	1.2355583299429	0.448	0.087	3.36276418035866e-295	B
CD37	8.72179797930276e-263	1.20562202710595	0.821	0.556	1.3847598651739e-258	B
HLA-DMB	0	1.15133138206324	0.418	0.042	0	B
HERPUD1	6.95940510426585e-162	1.07600851725435	0.586	0.278	1.10494474840429e-157	B
CTA-250D10.23	0	1.01402971359632	0.293	0.014	0	B
MEF2C	5.31605142397144e-266	0.983955524335034	0.295	0.035	8.44029484583945e-262	B
LINC00926	0	0.973310522171697	0.269	0.004	0	B
LAPTM5	4.92125897540397e-202	0.937498438252345	0.854	0.701	7.81348287524888e-198	B
RGS2	8.3619217037682e-104	0.929027980433688	0.421	0.182	1.32762230890728e-99	B
BANK1	0	0.914961864767796	0.271	0.006	0	B
SYNGR2	3.68684702247349e-172	0.903816603915779	0.398	0.116	5.85360701758115e-168	B
EZR	7.71797344352984e-142	0.894991587693586	0.609	0.311	1.22538264362923e-137	B
PHACTR1	4.13130756613838e-174	0.885580208551469	0.304	0.063	6.55927702275791e-170	B
IRF8	8.80493578766681e-229	0.876409868598511	0.297	0.043	1.39795965500786e-224	B
ORAI2	1.64130340328079e-161	0.751415168119727	0.281	0.058	2.60589741338891e-157	B
SNX2	1.98656171977833e-129	0.750891743711402	0.357	0.117	3.15406404249206e-125	B
CXCR41	2.59464028299231e-95	0.720536616727065	0.81	0.702	4.1195103773069e-91	B
CD691	3.33670298488557e-49	0.720314163637483	0.669	0.515	5.29768332910281e-45	B
REL	1.37408450737889e-61	0.67114561488666	0.448	0.255	2.18163397236546e-57	B
NR4A1	4.83507564935635e-47	0.659133463243695	0.254	0.117	7.67664960848307e-43	B
CD521	6.15378238438168e-46	0.62798162284154	0.695	0.599	9.7703602916828e-42	B
SQSTM1	7.60508827853692e-36	0.607579251433572	0.425	0.294	1.20745986598331e-31	B
NCF1	1.32845567241479e-102	0.602381975048836	0.273	0.081	2.10918907109296e-98	B
CDKN1A	4.50918378293436e-63	0.577145224032752	0.252	0.097	7.15923109216488e-59	B
PMAIP1	1.47053366172039e-75	0.550996705861504	0.369	0.162	2.33476629471346e-71	B
SNX3	2.34832904438609e-53	0.52058032192344	0.436	0.267	3.7284420237718e-49	B
IER21	2.13092420024117e-28	0.498050386526851	0.558	0.435	3.38326835272291e-24	B
DDX21	2.20611078336047e-36	0.497384448425914	0.447	0.306	3.50264209074142e-32	B
BIRC3	5.89853048235011e-18	0.485850916392766	0.442	0.345	9.36509684682726e-14	B
PTPRCAP1	3.88374486301398e-41	0.468455520412424	0.582	0.433	6.1662217190073e-37	B
EIF1B	7.9970481388577e-31	0.446851188152051	0.46	0.33	1.26969133300644e-26	B
PPP1R15A	1.06686667916153e-23	0.430478357328768	0.586	0.47	1.69386422650476e-19	B
TAGAP1	1.2294301885255e-33	0.397560553305886	0.331	0.195	1.95196631032193e-29	B
RPS11	2.15367166837673e-108	0.39588510298525	0.891	0.887	3.41938450788174e-104	B
TAGLN2	2.91162329288137e-32	0.388982261995757	0.617	0.504	4.62278430210775e-28	B
CHMP1B	1.83051166236574e-08	0.384430804469396	0.322	0.266	0.000290630336633808	B
NR4A21	1.74292848080174e-28	0.384339163798822	0.482	0.34	2.76724754896892e-24	B
ARPC3	4.97497620806722e-32	0.38230776604352	0.57	0.444	7.89876972554833e-28	B
JUND	3.27315506964415e-21	0.373527989199848	0.469	0.354	5.19678830407402e-17	B
HSPE1	3.23940471412131e-22	0.373324951846921	0.39	0.278	5.14320286461041e-18	B
UCP2	6.86220655864579e-17	0.367961433177218	0.324	0.232	1.08951253531619e-12	B
WSB1	2.38112279386086e-06	0.362770620653531	0.258	0.209	0.0378050865981288	B
ARL6IP11	7.38037489931961e-11	0.361886904209512	0.36	0.297	1.17178212276497e-06	B
HSP90AB1	4.66688114067933e-26	0.359272829575539	0.635	0.541	7.40960718705657e-22	B
ISG20	7.30251538238388e-24	0.357422179079314	0.391	0.274	1.15942036726109e-19	B
ZFP36L1	1.66857544858431e-21	0.357017863558676	0.471	0.362	2.64919723971731e-17	B
IDI1	6.99494385777628e-17	0.356855853750618	0.375	0.278	1.11058723629914e-12	B
EVI2B	2.94950547403071e-22	0.352845992296978	0.34	0.232	4.68292984111855e-18	B
CMTM6	2.13926088684546e-21	0.35197893929525	0.288	0.185	3.39650451004453e-17	B
RPL22L1	1.08694770047349e-24	0.349964948850926	0.29	0.179	1.72574686404176e-20	B
MT-ND4	2.4893560542901e-65	0.34121943238105	0.957	0.935	3.9523506073964e-61	B
RHOH	2.09155491549301e-19	0.340759932921518	0.457	0.348	3.32076173932825e-15	B
GABARAPL2	8.07108942099369e-24	0.340630095610338	0.296	0.187	1.28144686737117e-19	B
LAMTOR5	8.50741736778066e-22	0.337948842360012	0.397	0.29	1.35072265548254e-17	B
PTMA	4.52403704014521e-77	0.336822520037768	0.951	0.937	7.18281360863856e-73	B
RHOG	1.40453160699898e-20	0.336548048724359	0.335	0.227	2.22997483243227e-16	B
UBC	1.33953696839392e-34	0.330148802297884	0.835	0.803	2.12678284471903e-30	B
FMNL1	1.42450730213392e-17	0.321398481363559	0.267	0.176	2.26169024359802e-13	B
BTG21	1.48092326674166e-09	0.317211259365302	0.499	0.445	2.35126187060573e-05	B
ODC1	1.92524886654752e-20	0.315392737662404	0.255	0.158	3.0567176254175e-16	B
FOS1	2.4689311811049e-09	0.314743985792644	0.668	0.615	3.91992203624025e-05	B
CD55	3.48555361895686e-20	0.313978159049529	0.409	0.299	5.53401348081781e-16	B
GRB2	5.84030070128389e-18	0.310279920167414	0.276	0.183	9.27264542342843e-14	B
FOXP1	8.7855344138952e-17	0.307193604057018	0.421	0.325	1.39487929889414e-12	B
FOSB1	9.50385244341328e-07	0.304498026118373	0.365	0.314	0.0150892665244073	B
CYCS	1.91912318987106e-14	0.304414978550497	0.469	0.382	3.04699188855828e-10	B
DUSP11	7.08735332673934e-21	0.304285736718231	0.635	0.543	1.12525908768641e-16	B
MAP1LC3B	1.6945956037403e-12	0.300889945590275	0.358	0.279	2.69050944005847e-08	B
MT-ND3	5.19208906906067e-42	0.298602910821268	0.887	0.882	8.24347981494763e-38	B
YBX1	2.1727137991336e-28	0.293494564566649	0.826	0.792	3.44961769888441e-24	B
SRRM2	1.51280094313959e-06	0.291546456501384	0.304	0.252	0.0240187405742273	B
CYBA	1.44262915195011e-27	0.29009536571451	0.582	0.448	2.29046230455119e-23	B
DBI	6.20844458562315e-15	0.282907686212949	0.334	0.241	9.85714746859388e-11	B
PLAC8	1.52494835011166e-08	0.281567960041471	0.315	0.261	0.000242116049547229	B
RNASET2	1.03826379423363e-17	0.278252344152744	0.371	0.27	1.64845142610474e-13	B
TAF1D	5.66748638517545e-10	0.272424793038938	0.3	0.232	8.99826813374306e-06	B
TMEM123	2.10739791837203e-05	0.271242582849803	0.319	0.287	0.334591567499927	B
CRIP1	0.000386693189659672	0.267959337349266	0.412	0.39	1	B
NCL	1.27046719966253e-16	0.267416990071298	0.466	0.371	2.01712077290419e-12	B
UBE2I	2.34119341033515e-13	0.267330609744468	0.343	0.262	3.71711277758912e-09	B
SNHG7	1.86645685388733e-10	0.261165447671254	0.342	0.269	2.96337354691692e-06	B
DNAJA11	0.00303895141475116	0.260420522503234	0.416	0.399	1	B
LSM7	1.45622810828503e-09	0.25944086935646	0.373	0.306	2.31205336752414e-05	B
ZNF3311	3.81485255405231e-11	0.259007602636807	0.384	0.301	6.05684140006885e-07	B
ATP2B1	8.94972025484431e-24	0.258280663108589	0.273	0.161	1.42094708486163e-19	B
KDM6B	3.8917717021647e-08	0.256807944652468	0.287	0.229	0.000617896593152689	B
SNRPB	1.29461554499558e-08	0.256678088121612	0.434	0.386	0.000205546110078948	B
PIM3	5.41241586487283e-06	0.256240285849997	0.317	0.269	0.085932926686586	B
LAPTM4A	2.45449826426333e-07	0.253479242200907	0.31	0.26	0.00389700689417089	B
IGJ	5.13552560966135e-191	5.25254146473471	0.983	0.065	8.15367401045933e-187	Plasma
IGLL5	1.36078782277827e-135	4.17174959281543	0.933	0.077	2.16052282622506e-131	Plasma
MZB1	0	3.79405749104031	0.983	0.029	0	Plasma
HSP90B1	2.30483346998228e-65	2.78801029044619	0.933	0.2	3.65938410029087e-61	Plasma
SEC11C	1.00352649187517e-112	2.66444127240967	0.95	0.109	1.59329901115021e-108	Plasma
PPIB	1.90393013617098e-60	2.5716497778422	0.983	0.268	3.02286987719866e-56	Plasma
ITM2C	1.64633949809216e-190	2.52260948988214	0.967	0.06	2.61389322112092e-186	Plasma
AL928768.3	0	2.40524270036953	0.733	0.009	0	Plasma
TNFRSF17	0	2.36023759307819	0.95	0.003	0	Plasma
FKBP11	1.20746864183365e-138	2.2249489452706	1	0.094	1.91709796263929e-134	Plasma
PDIA4	4.49864063535686e-169	2.16261479261375	0.95	0.066	7.14249173675609e-165	Plasma
C19orf10	7.50733879515225e-89	2.14571542735091	0.983	0.152	1.19194018050632e-84	Plasma
DERL3	0	2.12897334503709	0.9	0.008	0	Plasma
SSR3	9.43353450361212e-130	2.08351160791925	0.983	0.098	1.4977622731385e-125	Plasma
PDIA6	4.49276492439641e-104	2.05125882287646	0.917	0.106	7.13316287046418e-100	Plasma
SDF2L1	3.89292276855783e-121	2.03056043189519	0.95	0.095	6.18079347963927e-117	Plasma
MANF	6.06469792656431e-77	1.86770953563854	0.883	0.127	9.62892089800616e-73	Plasma
TMEM258	3.08155955095704e-45	1.75757606739884	0.967	0.337	4.8925920990545e-41	Plasma
CD38	0	1.75680791804681	0.85	0.023	0	Plasma
SUB1	1.04284268900266e-34	1.74290100820217	0.95	0.613	1.65572133732952e-30	Plasma
SPCS3	4.01382767714742e-81	1.73960103012064	0.933	0.137	6.37275420300696e-77	Plasma
SPCS2	1.32136670424343e-55	1.73077764756112	0.933	0.219	2.09793391632729e-51	Plasma
XBP1	7.47932976385864e-53	1.69097987468534	0.933	0.209	1.18749318660784e-48	Plasma
FKBP2	1.80602133339464e-107	1.66985383109754	0.917	0.095	2.86742007103067e-103	Plasma
CALR	3.0866696789811e-43	1.60256904282485	0.95	0.272	4.90070544931829e-39	Plasma
UBE2J1	6.1297940913305e-75	1.6011551394056	0.867	0.127	9.73227407880544e-71	Plasma
HRASLS2	0	1.59983272711255	0.8	0.003	0	Plasma
HM13	3.68401599951414e-129	1.59668796609828	0.933	0.079	5.8491122024286e-125	Plasma
SEC61G	2.1074420668284e-44	1.58371584654259	0.983	0.371	3.34598576950346e-40	Plasma
CYBA1	1.46512703313152e-36	1.5776013232406	0.983	0.464	2.32618219050291e-32	Plasma
ISG201	1.39691625811378e-44	1.56915852282319	0.933	0.286	2.21788394300725e-40	Plasma
SSR4	1.03957455992601e-37	1.56874081700203	0.967	0.431	1.65053252879452e-33	Plasma
SEC61B	9.57619200309958e-42	1.54987620779953	0.983	0.374	1.52041200433212e-37	Plasma
CRELD2	1.80822114863506e-159	1.49889183573151	0.85	0.051	2.87091271768788e-155	Plasma
SPCS1	6.9647648263043e-42	1.49277153931718	0.95	0.311	1.10579571147233e-37	Plasma
LMAN2	1.20174214744514e-68	1.49006554652873	0.917	0.153	1.90800600749866e-64	Plasma
LMAN1	2.32798876142511e-163	1.45362277151153	0.85	0.05	3.69614775651464e-159	Plasma
OSTC	1.3308407310698e-55	1.44527137047265	0.883	0.175	2.11297582871951e-51	Plasma
P4HB	2.18221756582992e-68	1.44299989915318	0.95	0.162	3.46470682926816e-64	Plasma
GAPDH	3.82444047304993e-28	1.42962157056229	0.967	0.603	6.07206413906137e-24	Plasma
RPN2	1.21346919108177e-77	1.4248762498146	0.883	0.119	1.92662503468052e-73	Plasma
CD27	3.15791191799879e-47	1.41097916463864	0.833	0.163	5.01381675220668e-43	Plasma
LGALS1	1.03194576742885e-47	1.40386977176299	0.883	0.167	1.63842029494678e-43	Plasma
DNAJB11	6.77252835803167e-71	1.40329243716304	0.833	0.113	1.07527432740469e-66	Plasma
KDELR2	2.41983667417356e-70	1.37489555626859	0.85	0.121	3.84197468758536e-66	Plasma
RABAC1	5.81847592686758e-51	1.36816023523963	0.933	0.207	9.23799422908766e-47	Plasma
CRIP11	4.48186223033948e-23	1.35214228476224	0.917	0.39	7.11585266310999e-19	Plasma
VIMP	1.920242520307e-74	1.34601417549283	0.917	0.129	3.04876904949143e-70	Plasma
CLIC1	8.38315421002802e-41	1.33815739591341	0.917	0.261	1.33099339392615e-36	Plasma
DAD1	2.33582503810801e-47	1.33761876980359	0.883	0.192	3.70858941300409e-43	Plasma
DDOST	3.21356577309959e-72	1.31509771952968	0.85	0.113	5.10217837795022e-68	Plasma
HSPA51	8.46058067213642e-28	1.31501117063765	0.95	0.375	1.3432863933151e-23	Plasma
EAF2	1.91172796603035e-185	1.27363388856094	0.767	0.035	3.03525049166638e-181	Plasma
SPACA3	0	1.26660228906668	0.35	0	0	Plasma
UQCRQ	5.05774200669042e-36	1.26116262450978	0.917	0.318	8.03017698402238e-32	Plasma
ITGB7	3.75461008797648e-86	1.25987979672565	0.833	0.088	5.96119443668025e-82	Plasma
RRBP1	2.63126595208551e-125	1.23578294775105	0.717	0.044	4.17766095212617e-121	Plasma
MIF	1.33494633315266e-31	1.22410249998997	0.95	0.439	2.11949429314647e-27	Plasma
PRDX4	4.24454655259574e-159	1.20142636647084	0.75	0.039	6.73906656155626e-155	Plasma
PSME2	2.57667381105375e-34	1.19196865928865	0.867	0.249	4.09098500981004e-30	Plasma
KIAA0125	1.45499506979625e-108	1.1838738171274	0.45	0.02	2.31009567231551e-104	Plasma
TMED9	3.28707415044353e-53	1.17771750029536	0.867	0.149	5.21888762865919e-49	Plasma
SRM	1.35211238385309e-112	1.17572544581192	0.817	0.065	2.14674883184356e-108	Plasma
PEBP1	2.0656808200364e-32	1.17208579298693	0.867	0.267	3.27968143797179e-28	Plasma
RNASE6	1.05978450942884e-120	1.16334978946702	0.683	0.042	1.68261986562018e-116	Plasma
IDH2	1.90807081205723e-72	1.15623360832339	0.8	0.097	3.02944402830326e-68	Plasma
UQCRH	2.94397064029606e-27	1.15419633415604	0.933	0.482	4.67414218559806e-23	Plasma
PRDX5	4.13017598071667e-46	1.14630293783377	0.933	0.209	6.55748040458386e-42	Plasma
CD59	1.61599878962504e-101	1.14388553797211	0.767	0.063	2.56572127828767e-97	Plasma
COPE	5.8975951126345e-29	1.13154015086924	0.917	0.343	9.3636117603298e-25	Plasma
ANXA2	3.5750606366938e-54	1.1305301343676	0.8	0.125	5.67612377287875e-50	Plasma
COX6B1	7.30320464508461e-28	1.1283335100945	0.917	0.439	1.15952980150008e-23	Plasma
MRPL52	1.48633592366955e-78	1.12206842858669	0.9	0.111	2.35985554601015e-74	Plasma
SSR1	8.29137526630706e-87	1.12065359906889	0.867	0.096	1.31642165103157e-82	Plasma
NDUFA13	2.23600191654402e-32	1.09861734063634	0.967	0.367	3.55010024289694e-28	Plasma
TXNDC5	0	1.08162041842236	0.767	0.001	0	Plasma
ERLEC1	1.67887396865299e-83	1.07621134682045	0.75	0.073	2.66554820003035e-79	Plasma
TNFRSF13B	0	1.07559993878798	0.767	0.013	0	Plasma
GNG7	1.4374720588446e-188	1.07422974076507	0.75	0.032	2.28227438782757e-184	Plasma
ACTG11	4.40443057799688e-18	1.0597185228618	0.967	0.604	6.99291442868564e-14	Plasma
LSP1	3.42099471725561e-27	1.04920263478562	0.933	0.343	5.43151331258673e-23	Plasma
KRTCAP2	2.28938466690673e-42	1.0471432529238	0.917	0.214	3.63485603564781e-38	Plasma
SEC61A1	3.19678025269159e-112	1.02028115541065	0.767	0.056	5.07552800719844e-108	Plasma
ROMO1	5.48405429265924e-56	1.01646573183958	0.9	0.149	8.70703300045507e-52	Plasma
COX5A	1.14480912786426e-32	1.01294633921538	0.817	0.226	1.81761345231008e-28	Plasma
TMSB10	1.35638322316535e-23	1.00769813884975	1	0.92	2.15352964341962e-19	Plasma
RPN1	2.03777477972637e-71	0.999914060705252	0.717	0.076	3.23537501777156e-67	Plasma
MLEC	2.76936086524496e-106	0.987044801563887	0.767	0.059	4.39691424574942e-102	Plasma
DCPS	5.00929727534502e-143	0.978910456425674	0.65	0.032	7.95326128406529e-139	Plasma
ISOC2	6.48536098242269e-219	0.977697231506018	0.633	0.019	1.02968076317925e-214	Plasma
RPS27L	2.61871097397268e-31	0.974468399301591	0.8	0.204	4.15772741337642e-27	Plasma
ATP5J	5.75071357621499e-33	0.96862629243317	0.883	0.255	9.13040794495653e-29	Plasma
PRDX1	4.36363164965849e-31	0.967805860149307	0.8	0.206	6.92813797016279e-27	Plasma
NDUFB7	3.23916345620016e-44	0.962114497711122	0.85	0.168	5.142819819409e-40	Plasma
TMED10	2.80062450318569e-37	0.957599477792401	0.8	0.181	4.44655152370793e-33	Plasma
CD79A1	1.54283962756106e-50	0.955437605060331	0.9	0.149	2.4495664766787e-46	Plasma
SERF2	1.53651260532881e-21	0.954065052414564	0.95	0.626	2.43952106348055e-17	Plasma
ATP5I	2.01935344988553e-25	0.95157063839238	0.917	0.387	3.20612747238325e-21	Plasma
TIMM8B	4.97660196588456e-61	0.948646694078679	0.8	0.107	7.90135094123492e-57	Plasma
MTDH	1.98945565520878e-30	0.947504263170732	0.933	0.29	3.15865874377499e-26	Plasma
PPIA	2.63265113007992e-24	0.947332282788434	0.95	0.604	4.17986019922788e-20	Plasma
ATP5A1	4.21106953525612e-27	0.945376074852184	0.883	0.319	6.68591510112614e-23	Plasma
SSR2	1.00399021523744e-21	0.943311368777137	0.933	0.484	1.59403526473248e-17	Plasma
REEP5	1.75423148326403e-60	0.937802741225951	0.917	0.14	2.78519332597829e-56	Plasma
CHPF	0	0.937400184468823	0.567	0.009	0	Plasma
MRPL23	9.06314605011386e-43	0.931147210297288	0.817	0.158	1.43895569837658e-38	Plasma
LRRC59	1.44769828861707e-72	0.928754879501082	0.683	0.067	2.29851057283733e-68	Plasma
GGH	0	0.924816919642699	0.617	0.006	0	Plasma
ATP5J2	1.65581308127202e-27	0.924322494557186	0.833	0.26	2.62893442913558e-23	Plasma
POU2AF1	1.01864924404065e-305	0.922883672261253	0.65	0.013	1.61730940476334e-301	Plasma
AQP3	6.49907899644925e-96	0.921510810416405	0.683	0.052	1.03185877226625e-91	Plasma
MT-CO1	1.87912635351737e-23	0.920203722000195	1	0.958	2.98348891147952e-19	Plasma
TMEM208	1.24301810367415e-70	0.916185333031832	0.767	0.085	1.97353984320345e-66	Plasma
COX7A2	1.54301049001053e-19	0.908281555160904	0.883	0.537	2.44983775498973e-15	Plasma
TXNDC11	1.8418022057254e-96	0.908277610757467	0.767	0.064	2.92422936203022e-92	Plasma
PDIA3	1.02611023695211e-22	0.906912957603688	0.85	0.275	1.62915522320886e-18	Plasma
CCDC167	9.41976959098748e-81	0.888685970692122	0.633	0.053	1.49557681796108e-76	Plasma
CNPY2	3.70595414473824e-54	0.886919687959981	0.867	0.136	5.88394339560091e-50	Plasma
OST4	4.3019778731355e-25	0.886800670103512	0.983	0.567	6.83025026917724e-21	Plasma
ATP5L	1.29302316808007e-25	0.88665444014865	0.983	0.74	2.05293288396073e-21	Plasma
IFI27L2	3.51715964223652e-84	0.88131468705651	0.767	0.072	5.58419436397892e-80	Plasma
CHCHD2	1.6087391722603e-17	0.8759717075697	0.933	0.626	2.55419518379768e-13	Plasma
SEL1L3	1.78258898222574e-165	0.865437082649503	0.567	0.02	2.83021652707981e-161	Plasma
ABCB9	0	0.865354986826189	0.65	0.004	0	Plasma
TUFM	7.25843310287333e-40	0.864244715381103	0.85	0.174	1.1524214237432e-35	Plasma
KDELR1	1.96959189518613e-95	0.863594831915703	0.75	0.062	3.12712105198702e-91	Plasma
SLAMF7	2.02819423614476e-294	0.860296283076221	0.617	0.012	3.22016398872704e-290	Plasma
TXN	1.61339998832958e-33	0.859474407720022	0.85	0.204	2.56159516147087e-29	Plasma
AURKAIP1	3.3034014081203e-38	0.852763911704635	0.85	0.182	5.2448104156726e-34	Plasma
ATP5G3	3.42958464785169e-22	0.851920500639951	0.8	0.29	5.44515154539413e-18	Plasma
NDUFB10	2.95601244721985e-38	0.85163709181349	0.833	0.173	4.69326096245096e-34	Plasma
MEF2C1	1.66002208496452e-86	0.848578379749997	0.75	0.067	2.63561706429817e-82	Plasma
SPATS2	1.75973051747425e-233	0.84711363442195	0.583	0.015	2.79392414259387e-229	Plasma
LINC00152	1.15131899168501e-97	0.844776654905937	0.7	0.053	1.82794916309829e-93	Plasma
PPP1R14A	4.38830162184451e-95	0.844215879927454	0.433	0.021	6.96730648500252e-91	Plasma
NUCB2	8.50744244456799e-32	0.843131008171251	0.717	0.143	1.35072663692406e-27	Plasma
ECH1	2.69018259458624e-55	0.839650068602234	0.833	0.123	4.27120290542457e-51	Plasma
PDLIM1	1.67301970453697e-110	0.837752769296281	0.683	0.045	2.65625338489334e-106	Plasma
TMEM59	4.31590678688037e-22	0.832733467316527	0.9	0.316	6.85236520552996e-18	Plasma
PRDM1	9.53125548067718e-110	0.831993140450911	0.483	0.023	1.51327743266712e-105	Plasma
COX6A1	3.35692673703439e-21	0.831667480426803	0.917	0.414	5.32979258038949e-17	Plasma
PHPT1	1.96941237658831e-66	0.831476621559717	0.717	0.08	3.12683603030925e-62	Plasma
NDUFA1	1.28563655744155e-21	0.830745640023443	0.867	0.357	2.04120516224995e-17	Plasma
DNAJC1	1.51604305284067e-91	0.827864214815454	0.7	0.056	2.40702155499514e-87	Plasma
CHCHD10	1.10512612798926e-40	0.825685492363654	0.767	0.135	1.75460875340854e-36	Plasma
METTL7A	3.57866165010296e-229	0.825366105650022	0.55	0.013	5.68184110186848e-225	Plasma
NME1	1.85650492521724e-72	0.824495201370703	0.667	0.065	2.94757286976742e-68	Plasma
PSMB2	2.74056039624706e-48	0.82300662874038	0.8	0.131	4.35118774112146e-44	Plasma
PPAPDC1B	1.02481158546381e-125	0.821437589101719	0.7	0.041	1.6270933542409e-121	Plasma
CKAP4	1.39680655542404e-186	0.818423600077667	0.633	0.022	2.21770976804675e-182	Plasma
TMCO1	2.9119106339108e-47	0.8147708386625	0.8	0.13	4.62324051346017e-43	Plasma
PRDX2	5.66065861908459e-44	0.813010731283946	0.767	0.129	8.9874276895206e-40	Plasma
SEMA4A	1.71879848677346e-306	0.810843070920472	0.617	0.012	2.72893635745022e-302	Plasma
FAM46C	2.31170352423678e-67	0.807183987964565	0.75	0.083	3.67029168543074e-63	Plasma
NDUFS6	3.04133142108858e-33	0.800155125539692	0.783	0.17	4.82872189726234e-29	Plasma
KIAA0101	6.03947995736521e-180	0.79789853094743	0.417	0.01	9.58888232830874e-176	Plasma
NDUFB11	7.3865926806216e-24	0.79729464727521	0.933	0.345	1.17276931990229e-19	Plasma
CANX	5.49339897797403e-72	0.791900682368899	0.75	0.079	8.72186955732936e-68	Plasma
HSD17B10	1.25092061504416e-51	0.788498642008162	0.7	0.095	1.98608666050562e-47	Plasma
B4GALT3	5.80177347591733e-96	0.786197300139612	0.667	0.049	9.21147574771394e-92	Plasma
TMBIM6	1.9514203889261e-15	0.786104379042834	0.917	0.42	3.09827015149797e-11	Plasma
PSMA5	2.44783255749694e-56	0.78501280762918	0.733	0.095	3.88642375153789e-52	Plasma
CDK2AP2	1.32725923837248e-61	0.783430753121565	0.733	0.087	2.10728949276399e-57	Plasma
SIL1	3.57419687721424e-158	0.783030606343595	0.567	0.021	5.67475238195305e-154	Plasma
POLR2L	6.12192148420064e-23	0.782965597754647	0.9	0.333	9.71977474046535e-19	Plasma
CLPTM1L	1.64888805409951e-215	0.778874548108673	0.617	0.018	2.61793956349378e-211	Plasma
ACADVL	5.37186746352649e-68	0.777978542911579	0.733	0.079	8.52891397184101e-64	Plasma
SLC35B1	5.23248441385627e-107	0.774135314325222	0.7	0.048	8.3076155038796e-103	Plasma
RNASEH2C	4.35779648125678e-59	0.768923275992728	0.717	0.087	6.91887347329139e-55	Plasma
COX8A	9.78948141051685e-19	0.765204398549315	0.8	0.298	1.55427596354776e-14	Plasma
LRPAP1	2.39213305518978e-36	0.764139154280451	0.75	0.137	3.79798965172482e-32	Plasma
MZT2B	9.62377549320972e-20	0.763248708892099	0.95	0.366	1.52796683505691e-15	Plasma
PSMB3	2.77024003927565e-25	0.757557735821058	0.85	0.252	4.39831011035795e-21	Plasma
VOPP1	4.95381276032637e-53	0.756991636003005	0.767	0.108	7.86516851957018e-49	Plasma
ERP44	1.42066978035936e-39	0.749033399424198	0.667	0.108	2.25559741027656e-35	Plasma
NPIPA2	0	0.748376653980378	0.567	0	0	Plasma
NDUFA11	2.70592900104786e-26	0.746434042635547	0.833	0.236	4.29620347496369e-22	Plasma
MPG	5.2474057235607e-68	0.74493090992554	0.7	0.072	8.33130606729733e-64	Plasma
TRADD	3.29466691808538e-99	0.740901661506136	0.717	0.054	5.23094266584415e-95	Plasma
PPP1CA	1.48754970796372e-29	0.740185903647799	0.867	0.217	2.361782671334e-25	Plasma
PRMT1	4.48631285649278e-56	0.740051805688449	0.75	0.098	7.12291892225359e-52	Plasma
HYOU1	1.58743512884579e-111	0.739842519663731	0.4	0.015	2.52037075406845e-107	Plasma
TPI1	6.72107419042949e-25	0.738533819960278	0.867	0.247	1.06710494921449e-20	Plasma
UCP21	2.73490166022329e-23	0.736345580940315	0.817	0.241	4.34220336593651e-19	Plasma
ALG5	1.27369238440821e-60	0.735652907245233	0.75	0.091	2.02224139872491e-56	Plasma
ANXA6	7.6200979794223e-42	0.735341047697557	0.7	0.111	1.20984295619288e-37	Plasma
LSMD1	2.2619119004802e-46	0.73451483357984	0.783	0.122	3.59123752439241e-42	Plasma
TPD52	1.31813587810967e-112	0.731936052395546	0.717	0.047	2.09280433367472e-108	Plasma
NUCB1	8.27099858024171e-56	0.730485167991293	0.7	0.087	1.31318644458498e-51	Plasma
CUTA	7.37098233312722e-22	0.729919857910164	0.867	0.304	1.17029086503061e-17	Plasma
SEC14L1	1.65000915333012e-66	0.729100188666116	0.65	0.064	2.61971953274223e-62	Plasma
NDUFB8.1	5.31039106179683e-22	0.726954177996232	0.833	0.279	8.43130788881482e-18	Plasma
MESDC2	6.44164619628202e-68	0.725630865023476	0.783	0.088	1.0227401665837e-63	Plasma
MT-CYB	3.89833266341518e-17	0.725290821018548	1	0.92	6.18938276970428e-13	Plasma
COX7B	1.00009867432943e-18	0.725074248531709	0.883	0.381	1.58785666523283e-14	Plasma
HIST1H4C1	0.00279579876225987	0.724216740622304	0.517	0.28	1	Plasma
SMARCB1	2.24302945639766e-48	0.723793877687187	0.667	0.089	3.56125786792257e-44	Plasma
VIM	5.41488777029425e-17	0.719668592977172	0.933	0.495	8.59721731289619e-13	Plasma
PSME1	4.55128389776883e-16	0.71786332835237	0.867	0.443	7.22607344448757e-12	Plasma
USMG5	7.01120061753827e-23	0.716224958964458	0.883	0.306	1.11316832204655e-18	Plasma
RP11-16E12.2	0	0.713809064813021	0.467	0.003	0	Plasma
HDLBP	2.36879246164852e-130	0.71256378142609	0.617	0.031	3.76093179135936e-126	Plasma
DERL1	1.03277038958004e-48	0.711327703780159	0.717	0.101	1.63972954753623e-44	Plasma
NDUFB6	2.5038587125322e-30	0.709694113604711	0.683	0.141	3.97537647788737e-26	Plasma
CLECL1	4.25242010538159e-136	0.709560771633277	0.517	0.021	6.75156740131434e-132	Plasma
GSTP1	1.5991393550241e-23	0.70939258691376	0.817	0.235	2.53895355397177e-19	Plasma
SERP1	2.7566050600993e-16	0.708300800653718	0.883	0.487	4.37666185391966e-12	Plasma
NDUFC2	8.8585853101664e-22	0.706382896919036	0.767	0.233	1.40647758969512e-17	Plasma
DYNLRB1	1.10247252911431e-27	0.705960402342559	0.7	0.149	1.7503956344748e-23	Plasma
PRELID1	7.01223882434116e-27	0.705713204867966	0.817	0.218	1.11333315814065e-22	Plasma
PLA2G16	3.56120069510974e-97	0.705185196339329	0.467	0.024	5.65411834362574e-93	Plasma
TRAM1	2.75492730111453e-29	0.701994579557166	0.817	0.2	4.37399807597954e-25	Plasma
CD991	1.21297699751717e-28	0.699971471501432	0.917	0.245	1.92584357895802e-24	Plasma
TALDO1	9.63966863095692e-45	0.699848817348033	0.733	0.113	1.53049018853703e-40	Plasma
MT-CO3	1.94910535292577e-20	0.699545053036081	1	0.972	3.09459456884024e-16	Plasma
MRPL28	5.18172531792182e-57	0.699288325206337	0.583	0.06	8.22702528726448e-53	Plasma
COPZ1	1.14499770932569e-56	0.696666278532075	0.683	0.081	1.8179128630964e-52	Plasma
EIF2S2	1.72262241761769e-21	0.696218292654228	0.817	0.26	2.7350076124516e-17	Plasma
ATP5G1	3.67384353562035e-38	0.694933796841293	0.783	0.147	5.83296138150443e-34	Plasma
SF3B5	1.12457979398129e-21	0.689043096072384	0.883	0.289	1.7854953389041e-17	Plasma
NEDD8	8.50108114129002e-22	0.685030020541874	0.817	0.243	1.34971665280262e-17	Plasma
PSMB6	9.91090814718683e-26	0.683605336844884	0.817	0.223	1.57355488652885e-21	Plasma
ERP29	1.33652583764111e-17	0.68114376048655	0.883	0.359	2.12200207242279e-13	Plasma
TXNDC15	6.08062107197773e-98	0.681016549224279	0.617	0.041	9.65420207597904e-94	Plasma
HERPUD11	2.34733958849957e-17	0.67783989186553	0.933	0.317	3.72687106466076e-13	Plasma
ST6GALNAC4	2.68991706793509e-195	0.674647730917826	0.567	0.017	4.27078132876054e-191	Plasma
COX6C	8.14969547139856e-16	0.674612253577447	0.883	0.514	1.29392714999395e-11	Plasma
MT-CO2	2.25617194586533e-18	0.6744573032797	1	0.983	3.58212419845039e-14	Plasma
SPN	1.19982563417551e-75	0.671300284004542	0.617	0.052	1.90496315938046e-71	Plasma
C12orf75	1.51211514332281e-47	0.670204816507056	0.683	0.094	2.40078521305362e-43	Plasma
UBL5	4.15010524609743e-16	0.668093194343348	0.883	0.413	6.58912209922889e-12	Plasma
STOML2	8.41314202894529e-51	0.667191936120665	0.683	0.089	1.33575455993564e-46	Plasma
SND1	4.94327536646827e-108	0.664635194085633	0.683	0.045	7.84843829934167e-104	Plasma
S100A10	8.58467677132712e-18	0.663602632015294	0.883	0.335	1.36298913098361e-13	Plasma
YIF1A	9.8786619269389e-66	0.663099161122554	0.6	0.056	1.56843515414009e-61	Plasma
ITGA4	1.50431383205902e-56	0.662224048028427	0.617	0.068	2.3883990711601e-52	Plasma
NDUFS7	2.1156642806754e-37	0.661990773514795	0.75	0.134	3.35904017842834e-33	Plasma
GRK6	9.98361369815589e-56	0.661941494534249	0.6	0.065	1.58509834685621e-51	Plasma
NDUFA3	7.29232389018605e-29	0.660652268870089	0.85	0.211	1.15780226404484e-24	Plasma
NDUFB3	6.20946201337664e-51	0.659090852966757	0.8	0.117	9.85876283863808e-47	Plasma
OS9	1.50288327116671e-40	0.658768023066438	0.65	0.097	2.38612776963138e-36	Plasma
GLRX	1.41773483850323e-35	0.656434126036459	0.683	0.119	2.25093760309158e-31	Plasma
PDXK	5.53980275045729e-80	0.653748928865882	0.55	0.04	8.79554482690104e-76	Plasma
PARP1	5.55900132096938e-57	0.653503006036257	0.667	0.077	8.82602639730309e-53	Plasma
PGAM1	1.23519342418769e-29	0.648907652084681	0.8	0.179	1.9611165995828e-25	Plasma
CSTB	1.99438265049168e-27	0.647564128526462	0.833	0.211	3.16648133418563e-23	Plasma
HAX1	1.25836212032769e-33	0.64733412635765	0.717	0.133	1.99790153844428e-29	Plasma
PARK7	4.08059481987837e-20	0.646993049006329	0.883	0.3	6.47876039552088e-16	Plasma
ERGIC3	5.41424991501789e-20	0.646589092079206	0.817	0.239	8.5962045900739e-16	Plasma
SHFM1	1.15863490177059e-24	0.64585236730586	0.75	0.184	1.83956463354117e-20	Plasma
MRPL51	1.52488674793121e-30	0.645314026487579	0.65	0.124	2.42106268969038e-26	Plasma
MT-ND41	4.65695517698557e-15	0.644554234340179	1	0.938	7.39384773449998e-11	Plasma
EDF1	1.76718740335183e-16	0.643576381155508	0.917	0.486	2.8057634403017e-12	Plasma
SAR1B	1.23602396669744e-45	0.641550108244142	0.567	0.07	1.96243525192552e-41	Plasma
IFNAR2	1.46467299832931e-69	0.640270955381744	0.65	0.062	2.32546131944744e-65	Plasma
ZBP1	1.69252548509154e-102	0.636722030735593	0.5	0.026	2.68722271267983e-98	Plasma
TMEM256	2.09971471052377e-39	0.633961161097708	0.817	0.146	3.33371704589859e-35	Plasma
ATP5D	5.55799751096586e-18	0.633419420235174	0.9	0.361	8.82443264816049e-14	Plasma
DPM3	3.11782597634981e-58	0.631703887455982	0.65	0.071	4.95017230265059e-54	Plasma
OAZ1	1.00453557320185e-16	0.629629749234702	0.967	0.619	1.59490112957258e-12	Plasma
NDUFA2	3.9483788599054e-23	0.628113801269509	0.8	0.217	6.26884111587181e-19	Plasma
ENTPD1	6.2214503709412e-190	0.625746059211261	0.567	0.017	9.87779675394335e-186	Plasma
SRPRB	1.77519049915425e-77	0.625729556092606	0.617	0.051	2.81846995550721e-73	Plasma
MEI1	8.36279518904378e-78	0.622709394575694	0.583	0.045	1.32776099216448e-73	Plasma
ZNHIT1	2.02289859388482e-35	0.622167473582886	0.7	0.123	3.21175609751093e-31	Plasma
TMED3	1.68463804232553e-66	0.620845615302151	0.633	0.061	2.67469981980024e-62	Plasma
SEC11A	7.3848299088047e-27	0.620669918339997	0.8	0.192	1.17248944462092e-22	Plasma
DEF8	9.50829249981665e-85	0.619901168365787	0.633	0.049	1.50963160019589e-80	Plasma
RER1	3.18175492545746e-59	0.619205309623933	0.717	0.085	5.05167229514882e-55	Plasma
CISD2	4.89716973717208e-55	0.619168152172738	0.733	0.093	7.77523639170811e-51	Plasma
NCF11	1.11635662617715e-57	0.619116379251164	0.8	0.104	1.77243941538146e-53	Plasma
PKM	3.31247406002597e-19	0.618525289077613	0.767	0.245	5.25921506510323e-15	Plasma
RPL36AL	2.54661924240557e-17	0.618222902288446	0.95	0.744	4.04326737116733e-13	Plasma
ANKRD28	3.68562315349001e-53	0.617912759701567	0.533	0.055	5.8516638807961e-49	Plasma
SDF4	2.16263601894942e-61	0.617246593371034	0.667	0.071	3.433617207286e-57	Plasma
CORO1A	1.5350337738497e-12	0.616424320052771	0.917	0.518	2.43717312274116e-08	Plasma
MT-ND5	6.03247478962744e-09	0.616183692760374	0.95	0.585	9.57776022349149e-05	Plasma
TRMT112	4.95894602309504e-20	0.611060834894657	0.867	0.27	7.87331860086799e-16	Plasma
STT3A	1.09332893583654e-146	0.609904441266641	0.467	0.015	1.73587835142768e-142	Plasma
ARF4	5.76402332531927e-27	0.609768298948699	0.733	0.165	9.15153983360941e-23	Plasma
MRPS34	2.00117803814968e-55	0.607908635295712	0.7	0.085	3.17727037117025e-51	Plasma
RAC2	3.13582263300686e-21	0.606863990182808	0.9	0.292	4.978745594425e-17	Plasma
MDH2	4.59563656080579e-21	0.605415114724876	0.75	0.209	7.29649216759136e-17	Plasma
TMEM160	4.25175876195312e-44	0.605056016253034	0.767	0.12	6.75051738635298e-40	Plasma
CHST12	3.02875580578665e-64	0.60196467176583	0.633	0.062	4.80875559284746e-60	Plasma
BIK	2.65611719416721e-129	0.60194125005783	0.45	0.016	4.21711726917927e-125	Plasma
PSMA2.1	7.26984029014306e-17	0.601514643618798	0.8	0.294	1.15423254286601e-12	Plasma
NDUFAB1	1.32329989465522e-27	0.599726704829153	0.75	0.17	2.1010032427441e-23	Plasma
APOBEC3C	5.1440495496718e-85	0.599255599696118	0.583	0.042	8.16720747001392e-81	Plasma
EDEM2	2.825293105694e-96	0.599140012018943	0.567	0.035	4.48571786391036e-92	Plasma
MGAT1	1.35048583000096e-53	0.599134996371427	0.683	0.084	2.14416635229253e-49	Plasma
CTSH	2.56681787950264e-49	0.597273544943983	0.517	0.055	4.07533674728635e-45	Plasma
IFI27L1	2.07167588578192e-187	0.596841968041182	0.45	0.011	3.28919980385595e-183	Plasma
MT-ATP6	9.22600081425984e-13	0.595938542238962	1	0.884	1.46481214928004e-08	Plasma
SRP72	5.50145804114954e-31	0.595714673794563	0.75	0.148	8.73466493193312e-27	Plasma
ANXA5	2.24370947663465e-40	0.595502974214795	0.633	0.092	3.56233753605283e-36	Plasma
ZNF706	4.74366201677896e-22	0.594865958899456	0.8	0.222	7.53151218403996e-18	Plasma
COPB2	1.62909186717877e-84	0.591784881915997	0.517	0.033	2.58650915751973e-80	Plasma
SLC9A3R1	6.82807438702125e-41	0.591358560235126	0.683	0.105	1.08409337042736e-36	Plasma
GHITM	1.46515037943285e-20	0.586363322952503	0.783	0.226	2.32621925742554e-16	Plasma
MRPL12	1.92462454658019e-41	0.584992409064647	0.45	0.049	3.05572639260538e-37	Plasma
DECR1	3.16563485156417e-44	0.582031363190192	0.583	0.075	5.02607845382843e-40	Plasma
COMMD3	5.86303628503633e-64	0.580394105002579	0.617	0.06	9.30874270975219e-60	Plasma
NDUFA7.1	9.2428207901862e-48	0.580316064898527	0.767	0.112	1.46748265685786e-43	Plasma
PHB	6.55013737054938e-41	0.579720007948523	0.633	0.092	1.03996531032213e-36	Plasma
NDUFAF3	3.42529633746632e-42	0.579013826013659	0.567	0.074	5.43834299499527e-38	Plasma
COX17	1.42087459050517e-24	0.576787494632905	0.7	0.159	2.25592258734506e-20	Plasma
NDUFB4	5.9432153674062e-20	0.576427977331745	0.85	0.279	9.43604303883083e-16	Plasma
APOBEC3G	2.20725907319589e-59	0.576100591569004	0.65	0.07	3.50446523051312e-55	Plasma
TM9SF2	1.08682135077165e-56	0.573835938397877	0.65	0.073	1.72554625862015e-52	Plasma
RPL22L11	5.74625407655964e-23	0.573587793502608	0.767	0.191	9.12332759735375e-19	Plasma
CDV3	1.56232275927047e-44	0.573276029521431	0.65	0.09	2.48049984489373e-40	Plasma
PSMD8	1.79965567203402e-20	0.572636429304667	0.75	0.221	2.85731331048842e-16	Plasma
SLC25A5	5.86640683014303e-13	0.56947630333708	0.833	0.382	9.31409412421809e-09	Plasma
LILRB4	1.52698092722727e-97	0.569210488423005	0.4	0.018	2.42438761815874e-93	Plasma
C15orf57	7.82392691652694e-47	0.565758077987018	0.45	0.044	1.24220487653698e-42	Plasma
PSMB9	8.25778379146092e-23	0.564011607364484	0.817	0.218	1.31108833257025e-18	Plasma
DSTN	1.54954069974033e-20	0.563785212660322	0.65	0.16	2.46020576897772e-16	Plasma
SRPR	2.25129226004931e-26	0.562023809542185	0.65	0.13	3.57437672128029e-22	Plasma
FKBP1A	5.33945862219176e-20	0.56180673035096	0.817	0.241	8.47745845445386e-16	Plasma
MRPS33	4.13160694823393e-50	0.561694171668525	0.667	0.084	6.559752351711e-46	Plasma
ATPIF1	9.4823283801288e-23	0.561234476234351	0.883	0.251	1.50550927691305e-18	Plasma
SHMT2	1.44138630853192e-64	0.559739231521457	0.517	0.043	2.28848904205613e-60	Plasma
TMBIM4.1	5.09123902948925e-31	0.559288447762077	0.683	0.127	8.08336020712009e-27	Plasma
MRPL40	6.31091861684955e-70	0.558987076784051	0.583	0.05	1.0019845487972e-65	Plasma
MFF	3.47368073094221e-30	0.556893347124186	0.7	0.135	5.51516289651694e-26	Plasma
UQCR11.1	4.05986697582923e-14	0.556070394513494	0.867	0.415	6.44585079752407e-10	Plasma
WBSCR22	6.12923595006535e-20	0.555596220902044	0.783	0.225	9.73138791791876e-16	Plasma
NDUFB1	2.54108786539852e-17	0.553418549659918	0.817	0.286	4.03448520389323e-13	Plasma
AUP1	6.88980231307104e-26	0.551329993468725	0.733	0.163	1.09389391324629e-21	Plasma
CCNC	5.1987607068486e-49	0.550615375808616	0.717	0.096	8.25407237426352e-45	Plasma
MCTS1	3.28934066566572e-52	0.550418506447024	0.583	0.064	5.22248617487746e-48	Plasma
SEC13	6.4639301613756e-47	0.54909488816305	0.6	0.074	1.0262781917216e-42	Plasma
ATP5B	2.20117365552853e-12	0.54712898247328	0.833	0.383	3.49480341288265e-08	Plasma
TBCA	1.36058795732103e-18	0.546394134461264	0.833	0.258	2.1602054998386e-14	Plasma
NDUFA4	4.54394834553114e-12	0.546134578915942	0.95	0.522	7.21442678819979e-08	Plasma
BST2	9.27132846651255e-26	0.545199590237982	0.7	0.154	1.4720088206282e-21	Plasma
COX5B	3.63672880272207e-13	0.540722057492688	0.867	0.417	5.77403432008183e-09	Plasma
IER3IP1.1	1.14415150528959e-34	0.540496101668191	0.633	0.104	1.81656934494828e-30	Plasma
BCAP31	3.65100718820012e-30	0.540073549542174	0.717	0.144	5.79670411270533e-26	Plasma
MGAT2	1.50936116644812e-46	0.539910297931595	0.467	0.047	2.39641272396968e-42	Plasma
MRPS15	3.60593005075445e-44	0.53919404164111	0.7	0.101	5.72513514158284e-40	Plasma
CMTM7	1.81570615551348e-39	0.536959157343068	0.583	0.081	2.88279666310876e-35	Plasma
ATOX1	9.6693448973373e-59	0.535742466948034	0.667	0.074	1.53520188935024e-54	Plasma
OAS1	8.33428752868843e-70	0.534576820377821	0.483	0.035	1.32323483092986e-65	Plasma
AKR1A1	5.43266320279026e-47	0.534373914490914	0.683	0.093	8.62543936707009e-43	Plasma
NUDT5	3.13059316257168e-62	0.534176342264828	0.583	0.055	4.97044276421505e-58	Plasma
CPNE5	2.00481054874449e-211	0.53340412438907	0.533	0.013	3.18303770824163e-207	Plasma
TMC6	9.27268398552696e-40	0.533201771576509	0.667	0.101	1.47222403638211e-35	Plasma
SRSF9	3.51896369989679e-24	0.53284558570466	0.767	0.19	5.58705866632613e-20	Plasma
TIMM13	1.23580216034305e-26	0.532641740136932	0.6	0.116	1.96208308997666e-22	Plasma
TRAF3IP3	9.99608055185786e-25	0.532189706734229	0.783	0.187	1.58707770921847e-20	Plasma
LSM71	4.60803780133384e-17	0.531851096615812	0.867	0.312	7.31618161717774e-13	Plasma
TMEM167A	1.65071630287972e-38	0.531084927137659	0.667	0.104	2.62084227408214e-34	Plasma
TMEM179B	1.12631980976172e-44	0.530605351566841	0.633	0.085	1.78825796195868e-40	Plasma
NTAN1	5.49982099741077e-57	0.530482030984159	0.517	0.048	8.73206579758909e-53	Plasma
PHGDH	4.65671335753774e-100	0.529815204999171	0.333	0.012	7.39346379776266e-96	Plasma
BSG	2.35956124420288e-24	0.52967841234659	0.75	0.179	3.74627538742092e-20	Plasma
ELL2	4.73972110033927e-30	0.529240860652173	0.433	0.059	7.52525519100866e-26	Plasma
TMED2	2.0646668368481e-16	0.528150431650779	0.783	0.264	3.27807153686373e-12	Plasma
WDR83OS	2.48430206733133e-20	0.527604520445585	0.817	0.224	3.94432639230196e-16	Plasma
GTF3C6	3.39995636144116e-30	0.524035440194476	0.733	0.145	5.39811071506013e-26	Plasma
TCEB2	6.32992825816968e-17	0.523530183220304	0.967	0.438	1.0050027095496e-12	Plasma
MRPL20	1.88826818395961e-27	0.522895740120807	0.717	0.151	2.99800339567268e-23	Plasma
COPG1	1.19452771269337e-50	0.521518360908447	0.433	0.038	1.89655164944327e-46	Plasma
PSMB1	8.93879325949303e-14	0.519782373136102	0.85	0.381	1.41921220580971e-09	Plasma
UFC1	1.03336754219532e-17	0.518852132132068	0.833	0.273	1.64067764674352e-13	Plasma
SYVN1	1.31465856280233e-43	0.518052498825156	0.317	0.025	2.08728340016126e-39	Plasma
CD79B1	1.64393614494741e-60	0.517255995067376	0.7	0.078	2.610077417333e-56	Plasma
RPS6KB2	9.1327716880635e-45	0.516476442733148	0.6	0.077	1.45001016091384e-40	Plasma
DBI1	1.35744084580132e-17	0.516171441550323	0.783	0.251	2.15520883087875e-13	Plasma
ATP5C1	3.64358749730617e-20	0.51541165670299	0.833	0.234	5.78492386947301e-16	Plasma
SLC38A5	6.2239663424347e-142	0.514746281566505	0.383	0.011	9.88179136188357e-138	Plasma
ZNF593	3.00012060359611e-70	0.51424769906717	0.583	0.049	4.76329148232955e-66	Plasma
TIMM17B	2.25391470350982e-45	0.513662441770769	0.6	0.076	3.57854037476254e-41	Plasma
TMEM147	1.91540389035848e-32	0.513616720860786	0.633	0.109	3.04108675672216e-28	Plasma
EDEM1	3.89348688937636e-114	0.513603621162804	0.567	0.03	6.18168913426284e-110	Plasma
PTGES2	1.26957648086156e-56	0.513351624855394	0.417	0.032	2.0157065786639e-52	Plasma
DERL2	4.36542204571964e-27	0.513159812542467	0.633	0.125	6.93098058198907e-23	Plasma
MPC1	4.00143560196489e-51	0.510092478304154	0.633	0.076	6.35307930523966e-47	Plasma
UQCRC1	1.64903531191467e-41	0.509953283887502	0.6	0.082	2.61817336472693e-37	Plasma
RPA3	1.7802298441279e-33	0.509513474303071	0.6	0.096	2.82647092352186e-29	Plasma
NRD1	6.10194065890371e-19	0.508285805813039	0.333	0.055	9.68805118414142e-15	Plasma
ANAPC11	4.86824505421899e-29	0.508166990120081	0.7	0.14	7.72931267258349e-25	Plasma
PSMB10	1.07352793604944e-33	0.50744425885334	0.733	0.132	1.7044403040657e-29	Plasma
UQCR10	2.43234918349143e-14	0.505622419105695	0.833	0.328	3.86184079862934e-10	Plasma
PERP	3.2906130415718e-166	0.502822708161734	0.45	0.012	5.22450632610355e-162	Plasma
CREB3L2	1.94843391555624e-54	0.502504333400388	0.317	0.02	3.09352852772865e-50	Plasma
ORMDL2	3.29429908104542e-45	0.502416904901659	0.517	0.059	5.23035865097581e-41	Plasma
GMPPA	2.84011785807626e-127	0.50164347344407	0.417	0.014	4.50925512326768e-123	Plasma
PSMD4	3.22206782167187e-24	0.500705212613102	0.667	0.142	5.11567708046842e-20	Plasma
PDCD5	1.0803928320673e-45	0.49997763239345	0.7	0.098	1.71533969947325e-41	Plasma
HIST1H1C	1.48729278049814e-26	0.499860871472768	0.433	0.067	2.3613747475969e-22	Plasma
PSENEN	8.03543140764785e-63	0.4996360008112	0.633	0.063	1.27578544459225e-58	Plasma
NOP10	2.43128304657205e-16	0.499523827409947	0.817	0.272	3.86014809304245e-12	Plasma
TXNDC17	5.89139605964165e-28	0.499281857146149	0.633	0.12	9.35376952389305e-24	Plasma
AC074289.1	8.28719866606388e-99	0.498399814529786	0.283	0.008	1.31575853221096e-94	Plasma
TRABD	1.82681618561085e-24	0.498321066079988	0.75	0.175	2.90043605789435e-20	Plasma
HSH2D	6.8817462237823e-56	0.497476083872232	0.583	0.06	1.09261484794992e-51	Plasma
EMC7	6.29116733846059e-26	0.4971178929467	0.733	0.161	9.98848638327388e-22	Plasma
GPAA1	2.38040293943345e-49	0.496990052035467	0.533	0.058	3.77936574693848e-45	Plasma
EPRS	3.28359265936008e-49	0.496494271326211	0.467	0.045	5.21336006526599e-45	Plasma
SMDT1	2.69491235257658e-17	0.495767497544468	0.833	0.263	4.27871234218583e-13	Plasma
UFM1	5.0149211292667e-28	0.495316847815448	0.633	0.121	7.96219027693674e-24	Plasma
NCLN	6.81266011498201e-77	0.49438300696126	0.367	0.019	1.08164604645569e-72	Plasma
HIBCH	2.15123059491731e-102	0.49425345891596	0.467	0.022	3.41550881555021e-98	Plasma
TIMM10	4.54809901630592e-35	0.49420728608281	0.567	0.084	7.2210168081889e-31	Plasma
CXXC5	3.59645130769897e-53	0.492950341301271	0.567	0.06	5.71008574123365e-49	Plasma
ACO2	4.02025449224992e-45	0.492354105479303	0.55	0.065	6.3829580573452e-41	Plasma
MYL6	7.64585274619157e-10	0.492142734091947	0.95	0.676	1.21393204051284e-05	Plasma
CALU	5.74694742478038e-64	0.491461818168347	0.45	0.033	9.12442842632381e-60	Plasma
DUSP22	4.98242126899605e-72	0.491434317962886	0.6	0.051	7.91059024878502e-68	Plasma
BCKDK	1.09310371773078e-114	0.49133307780763	0.467	0.02	1.73552077264116e-110	Plasma
PRDX3	1.0481259429677e-46	0.490529756918132	0.517	0.057	1.66410955964982e-42	Plasma
WDR45	1.31466623103944e-48	0.489610904386861	0.483	0.049	2.08729557502131e-44	Plasma
TRIB1	1.85461106079767e-78	0.489272938479482	0.383	0.02	2.94456598122847e-74	Plasma
C14orf2	4.04862058664783e-11	0.488607008026882	0.867	0.528	6.42799490542075e-07	Plasma
EIF3K	8.30618736460668e-11	0.487931193751376	0.9	0.554	1.3187733678786e-06	Plasma
FBXO18	7.00548311331463e-88	0.486995600860239	0.4	0.019	1.11226055390096e-83	Plasma
JTB	2.7140535864387e-14	0.486702890248775	0.833	0.317	4.30910287918873e-10	Plasma
PDIA5	7.48247438561278e-262	0.486595758329021	0.333	0.003	1.18799245820374e-257	Plasma
PREB	9.87378232942314e-102	0.486460844059045	0.5	0.026	1.56766042044251e-97	Plasma
MPST	2.63922228501251e-73	0.485874044327762	0.45	0.029	4.19029322191436e-69	Plasma
ARMCX3	5.46110772712866e-33	0.485157320462592	0.45	0.059	8.67060073836218e-29	Plasma
TOR3A	6.86460332152431e-58	0.484447676166029	0.567	0.055	1.08989306935841e-53	Plasma
PABPC4	7.4040538680762e-31	0.483278828738646	0.683	0.127	1.17554163263446e-26	Plasma
ALG3	3.86147060952209e-72	0.483116605247819	0.583	0.048	6.13085688673822e-68	Plasma
ERGIC2	1.36395691815286e-19	0.480830317464939	0.45	0.088	2.16555439895129e-15	Plasma
CLPP	1.51187049817462e-48	0.480441129558161	0.667	0.085	2.40039678995185e-44	Plasma
RNF181	4.82535366212263e-22	0.479948433533284	0.683	0.164	7.66121400935209e-18	Plasma
AHCY	8.41149404733819e-51	0.47948517777534	0.45	0.041	1.33549290989588e-46	Plasma
NT5DC2	0	0.479266678462934	0.35	0.001	0	Plasma
FBXW7	1.47671056910743e-42	0.477170625099537	0.4	0.039	2.34457337057187e-38	Plasma
PIM2	2.46096366815986e-17	0.476389368770352	0.75	0.224	3.90727201593742e-13	Plasma
ABRACL	2.38909330793953e-18	0.475952782709162	0.75	0.212	3.79316344501559e-14	Plasma
CTDNEP1	1.42609435236731e-49	0.475697893813604	0.5	0.051	2.26421000325358e-45	Plasma
ALG8	3.00594327079823e-56	0.473122121747114	0.317	0.019	4.77253613104635e-52	Plasma
SMC4	1.44278671307142e-27	0.47300862327228	0.45	0.069	2.2907124643435e-23	Plasma
FDPS	1.37174271318587e-36	0.471403786429123	0.567	0.082	2.1779159057252e-32	Plasma
NUDT22	5.01848947906254e-64	0.469309756709148	0.467	0.036	7.96785574590759e-60	Plasma
IFI35	4.89633946893269e-45	0.468384297677272	0.5	0.055	7.77391817482442e-41	Plasma
MYBL2	1.471036498286e-101	0.467059008224721	0.267	0.007	2.33556464832868e-97	Plasma
BLNK	6.56459734232772e-115	0.466985351746759	0.433	0.017	1.04226112004137e-110	Plasma
NOL7	5.38608532656024e-16	0.466570612474858	0.717	0.211	8.5514876729797e-12	Plasma
MRPS14	8.77844883888908e-62	0.465471190861786	0.517	0.044	1.39375432215042e-57	Plasma
CAV1	0	0.464928321469785	0.4	0.004	0	Plasma
MINOS1	5.35007709029863e-18	0.46421452322919	0.733	0.206	8.49431739626713e-14	Plasma
CD320	5.18512708544353e-47	0.463983632294454	0.433	0.041	8.23242627355869e-43	Plasma
EIF5A	4.76987475071828e-10	0.462312111758336	0.85	0.441	7.57313014171541e-06	Plasma
ALDOA	8.79222378132543e-12	0.461784128105883	0.9	0.459	1.39594136976104e-07	Plasma
TXNL4A	3.25048143257921e-35	0.461407033808465	0.633	0.101	5.16078937050601e-31	Plasma
SLC38A10	3.2811854574013e-55	0.461133158450377	0.333	0.022	5.20953815071604e-51	Plasma
GNG5	7.47037984605318e-20	0.459735911229047	0.783	0.219	1.18607220815786e-15	Plasma
PTTG1	9.96860476416448e-59	0.459544579889428	0.5	0.044	1.58271537840639e-54	Plasma
ADAM19	8.63146569867126e-102	0.459458793518551	0.367	0.014	1.37041780897804e-97	Plasma
GUSB	2.8110055999906e-34	0.459094488994127	0.383	0.043	4.46303359110507e-30	Plasma
C16orf13	1.48271921066755e-28	0.458082186614972	0.617	0.113	2.35411329077687e-24	Plasma
EIF3I	5.04223429403729e-18	0.457668831367118	0.783	0.232	8.005555388643e-14	Plasma
ANAPC5	1.02588597922326e-26	0.457548335215826	0.633	0.123	1.62879916921277e-22	Plasma
COMMD4	6.33114710276683e-86	0.457032963090882	0.433	0.023	1.00519622550629e-81	Plasma
EMC4	2.23641940232087e-27	0.455864910549137	0.733	0.155	3.55076308506485e-23	Plasma
SNRNP25	1.7213991273711e-72	0.455428245345104	0.483	0.034	2.7330653945271e-68	Plasma
COMMD1	4.73572293865442e-58	0.455079510487813	0.517	0.047	7.51890730970163e-54	Plasma
MRPL53	3.95963944866641e-38	0.453511416924504	0.533	0.071	6.28671955264766e-34	Plasma
CYC1	1.06890710954077e-24	0.453474783784014	0.683	0.15	1.69710381781788e-20	Plasma
SNF8	8.26688136803003e-26	0.453318630341135	0.65	0.134	1.31253275480213e-21	Plasma
MCUR1	2.1983073993826e-75	0.452889785341943	0.45	0.028	3.49025265799976e-71	Plasma
CHAC2	2.16275329034517e-107	0.452381999071727	0.35	0.012	3.43380339908103e-103	Plasma
RPS19BP1	8.70208290357865e-18	0.452286492670742	0.667	0.177	1.38162970260118e-13	Plasma
VCP	2.08556426026306e-22	0.452183104513522	0.717	0.173	3.31125037601966e-18	Plasma
SRP19	3.6685941089524e-25	0.452152127360521	0.683	0.148	5.82462686678373e-21	Plasma
DNAJC3	1.21861001541834e-31	0.451903442826996	0.65	0.114	1.93478712147969e-27	Plasma
DDX54	4.51259111705988e-42	0.451515316384392	0.517	0.061	7.16464091655598e-38	Plasma
TMEM230	2.76894183653056e-32	0.450990136241135	0.733	0.135	4.39624895385957e-28	Plasma
HSPD1	1.16298284345406e-19	0.450964713353154	0.683	0.178	1.84646786055202e-15	Plasma
USO1	1.16740485777114e-98	0.450600483197605	0.45	0.022	1.85348869268324e-94	Plasma
MYEOV2	5.77598560617503e-16	0.450577306338977	0.8	0.253	9.1705323469241e-12	Plasma
PKHD1L1	0	0.450571987592213	0.433	0.002	0	Plasma
CCM2	1.51773828015625e-42	0.45044098904476	0.583	0.075	2.40971306740408e-38	Plasma
MAP2K2	3.0323817326106e-64	0.449119731081614	0.467	0.035	4.81451247686585e-60	Plasma
ATRAID	1.36370355611413e-18	0.449053234636628	0.65	0.166	2.16515213604241e-14	Plasma
POMP	1.48937802356848e-11	0.448963817482699	0.85	0.368	2.36468548801968e-07	Plasma
CFLAR	2.84705080625949e-26	0.448409930225842	0.7	0.145	4.5202625650982e-22	Plasma
GADD45GIP1	2.55595014425302e-19	0.44799986855621	0.767	0.207	4.05808204403051e-15	Plasma
PNKD	1.19746322510423e-41	0.447887283708218	0.567	0.073	1.90121236249799e-37	Plasma
UFD1L	9.62262099717459e-22	0.447614318446503	0.567	0.123	1.52778353572141e-17	Plasma
SCARB2	2.37645696276698e-125	0.446489409492964	0.483	0.019	3.77310071978514e-121	Plasma
YIF1B	2.33582323671082e-58	0.446381443292386	0.4	0.029	3.70858655292576e-54	Plasma
DAXX	1.0540066104349e-44	0.445904228598167	0.417	0.04	1.6734462953875e-40	Plasma
C11orf48	1.11769989991929e-29	0.444904501029519	0.55	0.091	1.77457213110186e-25	Plasma
RP11-81H14.2	3.22435767131594e-296	0.444696972014579	0.433	0.005	5.11931267474832e-292	Plasma
PPA1	8.57098350157992e-14	0.442540894990772	0.817	0.288	1.36081505054584e-09	Plasma
ATP5E	7.69855426443094e-10	0.442367545541402	0.967	0.785	1.2222994605637e-05	Plasma
CASP10	6.89295875030499e-57	0.442144849764585	0.35	0.023	1.09439506078592e-52	Plasma
CNP	1.72992357770226e-25	0.441204303702703	0.35	0.047	2.74659966431788e-21	Plasma
SURF1	8.23468611562062e-39	0.439571061193459	0.633	0.093	1.30742111457709e-34	Plasma
UBXN4	1.45832320750073e-20	0.439508846156598	0.683	0.171	2.3153797565489e-16	Plasma
CALM3	5.88966073378655e-15	0.43940001849886	0.733	0.247	9.3510143470329e-11	Plasma
CCT8	5.69883622198831e-17	0.439217582727549	0.7	0.197	9.04804226965084e-13	Plasma
MRPS16	6.72390785465122e-44	0.439156755801676	0.6	0.077	1.06755485008297e-39	Plasma
STT3B	1.22224847375602e-37	0.437922283302703	0.583	0.083	1.94056390178243e-33	Plasma
SYNGR21	9.2929087952387e-19	0.43792078942676	0.617	0.152	1.47543512942005e-14	Plasma
H2AFJ	2.23522498967687e-26	0.437868980731659	0.533	0.095	3.54886671610996e-22	Plasma
C4orf3	2.76991183405825e-15	0.437364879699039	0.817	0.272	4.39778901893428e-11	Plasma
MRPL55	9.54784161463054e-27	0.435711031577181	0.617	0.118	1.51591081315489e-22	Plasma
HERC2	2.65995986378771e-55	0.435233854957861	0.383	0.028	4.22321827573575e-51	Plasma
SCAND1	2.97444162779569e-17	0.434705078502569	0.85	0.264	4.72252097245122e-13	Plasma
APOBEC3B	3.72286598632494e-284	0.434395334409803	0.333	0.003	5.91079432648812e-280	Plasma
UPF3A	3.60999245242286e-39	0.434297757831813	0.5	0.062	5.73158501671178e-35	Plasma
TUBB	0.00034039768949795	0.433929115178073	0.4	0.192	1	Plasma
NDUFV1	9.87018052087266e-35	0.433926127071327	0.617	0.096	1.56708856129895e-30	Plasma
SNRPD2	1.02234287567828e-09	0.433140529269214	0.933	0.56	1.6231737837144e-05	Plasma
UBA5	6.72629437627513e-53	0.432925503904201	0.35	0.025	1.0679337581212e-48	Plasma
CHMP4B	3.05419152984859e-21	0.43238284701902	0.7	0.169	4.8491398919406e-17	Plasma
PSMA3	1.22173403017718e-23	0.431687052309888	0.667	0.146	1.93974711971231e-19	Plasma
RP11-386I14.4	1.46914857607378e-18	0.431556921689017	0.467	0.099	2.33256719423234e-14	Plasma
PET100	6.9749103810645e-15	0.431555621538634	0.883	0.341	1.10740652120161e-10	Plasma
PARVB	7.69548755139257e-75	0.430995423988938	0.367	0.019	1.2218125585346e-70	Plasma
LAMTOR2	6.35405929334569e-37	0.430969059331675	0.633	0.097	1.0088339940045e-32	Plasma
B2M1	4.45368537004959e-10	0.426671130218986	1	0.987	7.07111626202774e-06	Plasma
NAA10	1.01359403358651e-39	0.425899998525583	0.6	0.083	1.6092832471253e-35	Plasma
C17orf62	1.02064609870846e-37	0.425820259770668	0.483	0.06	1.62047981091942e-33	Plasma
GORASP2	1.80945126549414e-23	0.425784742238315	0.6	0.124	2.87286577422504e-19	Plasma
TMEM156	4.16633860291098e-41	0.42420409633312	0.6	0.08	6.61489579984176e-37	Plasma
P2RX5	5.81968713807871e-63	0.423932528571207	0.433	0.031	9.23991726912757e-59	Plasma
NDUFB2	1.59081885575444e-15	0.423286404749618	0.8	0.27	2.52574309728132e-11	Plasma
PTPN6	7.6838588731581e-23	0.422642889295495	0.5	0.096	1.21996627329131e-18	Plasma
FCRL5	1.44783630501454e-81	0.421234056712141	0.3	0.012	2.29872970147158e-77	Plasma
ACSS1	7.86736706708968e-54	0.420550980499229	0.417	0.034	1.24910186924183e-49	Plasma
TMEM205	8.92292865364368e-54	0.4205194119746	0.5	0.047	1.41669338233901e-49	Plasma
ATF4	5.15890274841343e-13	0.419930884518088	0.8	0.299	8.190789893656e-09	Plasma
PSMB7	7.17470507967743e-17	0.418627183106377	0.8	0.235	1.13912792550039e-12	Plasma
FIBP	1.00073223355501e-46	0.417133661418906	0.617	0.076	1.58886256721528e-42	Plasma
UBE2G1	7.38665165844032e-24	0.416806648059902	0.6	0.124	1.17277868381057e-19	Plasma
RP11-1070N10.3	5.06140643816284e-289	0.416417351801928	0.35	0.003	8.03599500187115e-285	Plasma
MT-ND1	9.49033841324876e-10	0.416271438299885	1	0.915	1.50678102987151e-05	Plasma
STMN1	4.44915406749576e-10	0.414711026631569	0.45	0.141	7.06392191296301e-06	Plasma
TPST2	7.47880449875978e-59	0.414035351746236	0.45	0.036	1.18740979026809e-54	Plasma
NHP2L1	3.89400245228208e-11	0.413863928066415	0.883	0.383	6.18250769348826e-07	Plasma
LSM10	9.79330303273975e-29	0.413142223806212	0.55	0.092	1.55488272250809e-24	Plasma
LSM3	2.24509901514392e-15	0.412900582225624	0.733	0.222	3.564543706344e-11	Plasma
SH2B2	2.44881594981204e-180	0.412685326571839	0.417	0.009	3.88798508351658e-176	Plasma
SLC39A7	1.32017543229603e-93	0.412484308364868	0.433	0.021	2.09604253385641e-89	Plasma
EVI2B1	1.13830092806909e-16	0.412182494312094	0.8	0.243	1.8072803834953e-12	Plasma
HN1	6.06584634179442e-17	0.412081504015028	0.617	0.163	9.630744236867e-13	Plasma
HDDC3	1.24321618727881e-61	0.411811012828593	0.333	0.019	1.97385434054256e-57	Plasma
PSMA4	2.85826481009419e-17	0.411178787502787	0.75	0.215	4.53806703898655e-13	Plasma
TRAPPC1	1.03094549539645e-20	0.410877045370142	0.733	0.186	1.63683216304095e-16	Plasma
USP48	2.17553221822391e-46	0.410483513070561	0.4	0.036	3.45409250287409e-42	Plasma
CBWD1	7.39769593424061e-31	0.409989780028083	0.367	0.043	1.17453218347938e-26	Plasma
HSPE11	1.05730885174334e-10	0.409425884802495	0.75	0.291	1.6786892639129e-06	Plasma
CHID1	3.24402060187249e-66	0.409419252041781	0.417	0.028	5.15053150959295e-62	Plasma
TMED5	1.13295654592779e-62	0.408953889040579	0.55	0.049	1.79879510796955e-58	Plasma
PPP1R14B	1.65798463622865e-55	0.408654330485639	0.4	0.03	2.63238220694022e-51	Plasma
BAK1	3.02686095205805e-31	0.408495945416772	0.383	0.047	4.80574713358256e-27	Plasma
VKORC1	6.97970983332415e-42	0.40814646644594	0.517	0.062	1.10816853023688e-37	Plasma
CINP	1.02048746738918e-28	0.407486197483183	0.317	0.036	1.6202279519738e-24	Plasma
ETFB	1.91353179184447e-31	0.407365914062672	0.667	0.119	3.03811442591147e-27	Plasma
CHST2	3.13575057054511e-47	0.407256324629676	0.317	0.023	4.97863118085447e-43	Plasma
FAM96A	1.49514499559253e-33	0.40630028526752	0.517	0.074	2.37384170950226e-29	Plasma
AP2S1	1.06750326068959e-21	0.40493107724875	0.717	0.169	1.69487492699687e-17	Plasma
MAN1A1	6.53344061272463e-209	0.404908989459844	0.383	0.007	1.03731436608229e-204	Plasma
IQGAP2	3.9518388529747e-49	0.404773948921757	0.417	0.037	6.27433454686793e-45	Plasma
MRPS7	1.68014296142467e-26	0.40454819569296	0.65	0.127	2.66756297985396e-22	Plasma
REXO2	3.54617452688644e-46	0.4044287072154	0.55	0.063	5.6302612963376e-42	Plasma
PMVK	2.21661974898239e-62	0.404324749681612	0.533	0.046	3.51932717545934e-58	Plasma
COASY	6.30069389148437e-40	0.403690963711203	0.383	0.038	1.00036116915097e-35	Plasma
HSPA81	8.16061987844682e-08	0.402914020328596	0.933	0.554	0.001295661618101	Plasma
PIN4	4.83185079951518e-44	0.401481126177426	0.5	0.056	7.67152951439024e-40	Plasma
SLC35C2	4.3894541115933e-45	0.401345871180555	0.45	0.045	6.96913629297669e-41	Plasma
C1GALT1C1	3.70417384330072e-95	0.401184110108947	0.383	0.016	5.88111681100856e-91	Plasma
FTSJ1	7.97265261876984e-47	0.399523781441985	0.333	0.025	1.26581805628209e-42	Plasma
PFDN6	6.81387225559812e-42	0.399104449901379	0.483	0.055	1.08183849802131e-37	Plasma
PDHB	8.42911654871526e-23	0.398009480389528	0.45	0.079	1.33829083443952e-18	Plasma
SLC25A6	3.91066318826095e-08	0.397671083123063	0.95	0.76	0.00062089599440019	Plasma
SLIRP	2.03314310729663e-15	0.397516338662244	0.7	0.208	3.22802131145486e-11	Plasma
CSNK2B	1.37420448435e-17	0.397496330772945	0.667	0.175	2.1818244598025e-13	Plasma
DUT	3.91603064315099e-20	0.39714360045604	0.567	0.125	6.21748185213083e-16	Plasma
KLF13	2.93316212453016e-48	0.396896582787345	0.583	0.068	4.65698150511654e-44	Plasma
PSMA1	2.48908230052262e-17	0.396344686674905	0.8	0.234	3.95191596853977e-13	Plasma
SEC63	5.01106690194252e-41	0.395772561436509	0.6	0.08	7.95607092021414e-37	Plasma
GPX1	1.44438330251091e-21	0.394978411489439	0.833	0.23	2.29324736939658e-17	Plasma
MRPS21	4.86153874699638e-17	0.394803976572565	0.7	0.194	7.71866506860616e-13	Plasma
BTK	3.39895684053706e-83	0.394092550493509	0.417	0.022	5.39652377572068e-79	Plasma
NDUFS8	1.29156179194145e-21	0.393819707859475	0.667	0.154	2.05061265706543e-17	Plasma
CHMP2A	1.23182300648562e-30	0.393448476035933	0.767	0.147	1.95576538739722e-26	Plasma
RARRES31	5.37577016429004e-09	0.392672562124008	0.683	0.284	8.53511028984329e-05	Plasma
SP140	4.88292173818868e-47	0.392506663495166	0.45	0.043	7.75261484372217e-43	Plasma
TECR1	7.7753693677231e-15	0.392312731279746	0.733	0.231	1.2344953945134e-10	Plasma
GRB21	8.41947780175699e-11	0.392288135415831	0.617	0.193	1.33676049058496e-06	Plasma
PSMB8	2.44543010632196e-13	0.392068747457408	0.767	0.262	3.88260937980738e-09	Plasma
PDAP1	1.0570565565118e-25	0.390036113566743	0.55	0.1	1.67828869477378e-21	Plasma
C11orf31	1.29634719489426e-13	0.389940604229172	0.75	0.252	2.05821044133361e-09	Plasma
PSMA7	4.51480498381417e-09	0.389393126798576	0.833	0.4	7.16815587280176e-05	Plasma
SCAMP2	1.11240890697481e-31	0.389124836169676	0.583	0.095	1.7661716216039e-27	Plasma
SURF4	1.79314933841169e-33	0.38910031528604	0.667	0.113	2.84698320459624e-29	Plasma
CCT7	2.36309573386405e-20	0.388458856055368	0.65	0.149	3.75188709665596e-16	Plasma
ZBTB8OS	5.24635939078163e-41	0.388322985759688	0.583	0.076	8.329644804744e-37	Plasma
GEMIN7	3.13201135320113e-70	0.387055913975117	0.417	0.026	4.97269442547743e-66	Plasma
FAM173A	1.53773773984298e-50	0.385284516326398	0.467	0.044	2.44146620954871e-46	Plasma
PYCARD	2.27259432890071e-41	0.385149416951933	0.65	0.092	3.60819801599566e-37	Plasma
RPL26L1	2.32962815088834e-35	0.384519518546785	0.467	0.059	3.69875061516542e-31	Plasma
ISG15	1.08073706462081e-05	0.38437968795286	0.633	0.29	0.171588623749846	Plasma
MIR4435-1HG	2.27292712292262e-78	0.384020276800721	0.5	0.033	3.60872639306424e-74	Plasma
TMED4	6.82980758611754e-17	0.384017505780464	0.55	0.131	1.08436855044788e-12	Plasma
EBNA1BP2	1.19372948485218e-25	0.383995159062044	0.333	0.043	1.8952843030998e-21	Plasma
ADRM1	7.27033293189769e-17	0.382669977748727	0.7	0.196	1.1543107595974e-12	Plasma
ENO1	4.8151418882864e-10	0.381779736123669	0.85	0.362	7.64500077603232e-06	Plasma
HARS	5.42971003816671e-33	0.381187266582963	0.433	0.055	8.62075062759729e-29	Plasma
UQCC2	2.16405793968173e-35	0.381042030677045	0.4	0.045	3.43587479083269e-31	Plasma
CLN6	3.22006424222652e-91	0.37991533154462	0.433	0.022	5.11249599738305e-87	Plasma
TAP1	3.06337993120322e-18	0.379566812882624	0.667	0.169	4.86372831677136e-14	Plasma
CYCS1	2.36884433227675e-08	0.379349588707207	0.817	0.391	0.00037610141463558	Plasma
SLC1A4	7.58447704633649e-106	0.379257414312524	0.3	0.009	1.20418742064684e-101	Plasma
RUVBL2	3.30447318907778e-77	0.378754727644523	0.467	0.029	5.24651208229879e-73	Plasma
YPEL3	1.56948633920548e-07	0.378256160868462	0.333	0.103	0.00249187346075654	Plasma
YWHAE	1.3598548161911e-16	0.377667879357953	0.717	0.209	2.15904149166660e-12	Plasma
FIS1	1.10142994317636e-16	0.377262202431735	0.633	0.169	1.74874032078111e-12	Plasma
SLAMF1	4.27400988541958e-92	0.376648952230951	0.367	0.015	6.78584549508067e-88	Plasma
TK1	9.92170195893122e-241	0.376305057460499	0.317	0.003	1.57526862001951e-236	Plasma
SNX5	1.37104218589432e-41	0.375637457487636	0.5	0.059	2.17680367854441e-37	Plasma
SLC44A1	6.01246294427421e-127	0.374571242666333	0.367	0.011	9.54598741662416e-123	Plasma
SUDS3	1.42088688025441e-54	0.372151239894179	0.35	0.024	2.25594209977993e-50	Plasma
HEBP2	9.16467753795897e-27	0.37188038356746	0.483	0.079	1.45507585270175e-22	Plasma
TMA16	4.4760211799624e-62	0.371785266378619	0.383	0.025	7.10657882742631e-58	Plasma
MRPL11	5.46408339503291e-23	0.371353056558959	0.517	0.098	8.67532520629375e-19	Plasma
ATP5H	1.16256681467795e-16	0.37103015177516	0.717	0.2	1.84580733166418e-12	Plasma
C11orf73	3.15931256531377e-30	0.370769301189892	0.417	0.056	5.01604055994867e-26	Plasma
ABHD14A	4.03020824237615e-51	0.370614816810874	0.417	0.035	6.39876162642062e-47	Plasma
SLC25A4	9.56852356699327e-78	0.370298842745271	0.483	0.031	1.51919448673152e-73	Plasma
MTCH2	1.29680692288876e-31	0.3701999280755	0.433	0.057	2.05894035147049e-27	Plasma
DCTN3	2.28042964499716e-18	0.370003846838984	0.65	0.161	3.62063814736199e-14	Plasma
C16orf74	3.22815600036134e-52	0.369763421061241	0.35	0.025	5.1253432817737e-48	Plasma
RNGTT	1.29163346873005e-54	0.369722378897026	0.383	0.028	2.0507264583027e-50	Plasma
RP11-345J4.5	4.72950363685224e-33	0.368956500184826	0.583	0.091	7.5090329242303e-29	Plasma
CCDC53	3.95405884310954e-33	0.367615718959679	0.417	0.052	6.27785922520502e-29	Plasma
C1QBP	4.83771278769472e-10	0.367576981461323	0.7	0.277	7.68083659302291e-06	Plasma
ICAM2	1.5604903857332e-28	0.367249193497485	0.617	0.11	2.47759058542859e-24	Plasma
DDRGK1	2.18142842916436e-38	0.366477352816487	0.517	0.066	3.46345391698425e-34	Plasma
POLR2E	2.02636142621954e-35	0.366149888873824	0.583	0.087	3.21725403640877e-31	Plasma
C11orf24	1.9377643886858e-105	0.365862728170451	0.333	0.011	3.07658851991645e-101	Plasma
GOSR2	3.78230421412351e-100	0.365774026868567	0.483	0.024	6.0051644007639e-96	Plasma
PRKCSH	3.53616442720227e-29	0.365227323369077	0.7	0.133	5.61436826106905e-25	Plasma
ALG14	9.34520094357994e-118	0.365124823831355	0.367	0.012	1.48373755381219e-113	Plasma
OXA1L	1.67913546811322e-14	0.36488775648206	0.65	0.189	2.66596338272336e-10	Plasma
LZTFL1	1.79583473354295e-78	0.364280956278204	0.283	0.011	2.85124680644613e-74	Plasma
CD53	4.88504366027309e-12	0.361721920070246	0.733	0.254	7.75598381941559e-08	Plasma
AP2M1	8.60870764218933e-16	0.361105834223429	0.683	0.195	1.3668045123504e-11	Plasma
FDX1	1.37326090026088e-23	0.360697876027948	0.7	0.154	2.18032633134421e-19	Plasma
YIPF3	6.44319071278378e-43	0.360676839740187	0.483	0.053	1.02298538946868e-38	Plasma
MRPL37	7.80403911090289e-47	0.360342216859275	0.567	0.066	1.23904728963805e-42	Plasma
PFKL	9.13234064258389e-23	0.36033771159758	0.333	0.047	1.44994172382304e-18	Plasma
SRI	8.89882344871302e-19	0.358386158408908	0.583	0.136	1.41286619895217e-14	Plasma
DPAGT1	1.59144733969027e-81	0.358329094505839	0.3	0.012	2.52674094122624e-77	Plasma
HDDC2	1.84054158616967e-21	0.357976015972109	0.433	0.076	2.92222787636159e-17	Plasma
SLC25A39	5.59813161735503e-28	0.357682798663894	0.517	0.084	8.88815356887458e-24	Plasma
NPIPB6	0	0.356332616405914	0.283	0	0	Plasma
RTN3	1.52300589603986e-25	0.356281386673526	0.467	0.077	2.41807646114249e-21	Plasma
CAPN2	8.65649095050372e-41	0.356248730417548	0.55	0.07	1.37439106821148e-36	Plasma
AKR1B1	8.47797068003339e-32	0.356049096731994	0.583	0.092	1.3460474048689e-27	Plasma
PSMB4	2.55078327678717e-23	0.355927215360259	0.6	0.122	4.04987860855499e-19	Plasma
C11orf83	1.57053770629349e-37	0.355725219391897	0.367	0.037	2.49354271628217e-33	Plasma
CARHSP1	8.53448433602486e-22	0.355601222993231	0.55	0.112	1.35502007803067e-17	Plasma
KCNK6	3.7592877146369e-74	0.355197943776508	0.317	0.014	5.96862110452901e-70	Plasma
POP5	3.41962913863493e-41	0.354874701645128	0.433	0.046	5.42934518341068e-37	Plasma
IFNAR1	5.73406366074103e-35	0.354729456778589	0.467	0.06	9.10397287415854e-31	Plasma
GPS1	4.35954200916971e-47	0.354433195095191	0.433	0.041	6.92164484795876e-43	Plasma
HSPB11	6.92913621696104e-32	0.354280618169939	0.517	0.076	1.1001389571669e-27	Plasma
HINT2	2.5651452372397e-40	0.354235936754211	0.5	0.06	4.07268109316548e-36	Plasma
FAM207A	5.79939535488333e-46	0.35411072885513	0.4	0.036	9.20770000494827e-42	Plasma
SAMD9L	1.37012060180606e-35	0.353777380439122	0.3	0.027	2.17534047948748e-31	Plasma
TP53INP1	1.00344573606002e-51	0.353706247244776	0.267	0.015	1.59317079514249e-47	Plasma
MYL6B	1.69617385184495e-95	0.353362057250693	0.4	0.018	2.69301522457422e-91	Plasma
CREB3	4.64351220934216e-54	0.353354914655782	0.35	0.024	7.37250433477255e-50	Plasma
GTF3A	1.07501591257118e-10	0.352627410975891	0.783	0.32	1.70680276438926e-06	Plasma
C19orf70	1.86269401088735e-19	0.352461665513535	0.633	0.147	2.95739928108584e-15	Plasma
GCSH	1.49590169115083e-79	0.351773021055837	0.367	0.018	2.37504311504017e-75	Plasma
TMEM214	1.56165635160989e-72	0.351692607968432	0.317	0.015	2.47944178945101e-68	Plasma
TXNL1	5.67018433555626e-21	0.350807285106203	0.6	0.13	9.00255166956267e-17	Plasma
DDT	1.63414356503289e-13	0.35052775747072	0.667	0.203	2.59452973820272e-09	Plasma
TCEA1	1.01444059210772e-18	0.349507338312374	0.717	0.186	1.61062732808943e-14	Plasma
NDUFV2	5.4038444583245e-13	0.349400075772193	0.75	0.251	8.5796838464818e-09	Plasma
RTCA	4.40867461703984e-46	0.348617465111675	0.467	0.047	6.99965268947415e-42	Plasma
CCDC50	3.16723543730768e-51	0.348361565150533	0.45	0.041	5.0286197038134e-47	Plasma
DESI1	9.29562448289439e-44	0.346885422453862	0.367	0.032	1.47586629914914e-39	Plasma
BAX	1.37841556715509e-12	0.346797361871278	0.517	0.146	2.18851039597214e-08	Plasma
GUK1	4.85198765529917e-10	0.346660713847114	0.9	0.411	7.7035008003185e-06	Plasma
RPL7A	1.42250899394309e-09	0.346337689249156	0.95	0.888	2.25851752968345e-05	Plasma
MAGT1	4.47169570573593e-47	0.344836782319578	0.45	0.043	7.09971127199694e-43	Plasma
TAPBP	2.53029902224506e-12	0.343041791067511	0.817	0.281	4.01735575761849e-08	Plasma
WDR18	5.87592822469455e-57	0.343008350134444	0.4	0.029	9.32921124234754e-53	Plasma
PSMC5	1.42439479858575e-20	0.342769214668624	0.617	0.139	2.26151162171459e-16	Plasma
COA3	3.86403454839956e-51	0.342506479798466	0.417	0.035	6.13492765249399e-47	Plasma
NDUFB5	7.65887324352109e-28	0.342182164157291	0.617	0.111	1.21599930487384e-23	Plasma
TRAPPC2L	2.68556172807607e-26	0.341966694223968	0.55	0.098	4.26386635566638e-22	Plasma
MRPL24	2.15919600630496e-47	0.34172318300023	0.433	0.04	3.42815549921039e-43	Plasma
SNRPD3	5.55850659708894e-17	0.341308010877558	0.583	0.145	8.82524092419811e-13	Plasma
WARS	1.25142029930461e-48	0.341278214028074	0.483	0.048	1.98688000920594e-44	Plasma
OSTF1	7.95469353257145e-26	0.340769866807085	0.55	0.098	1.26296669216637e-21	Plasma
SEP15	4.83145377746151e-13	0.339828218275891	0.7	0.226	7.67089916247565e-09	Plasma
ERH	4.64559453056006e-11	0.339665067364219	0.783	0.298	7.37581043617021e-07	Plasma
NUDT21	2.97921580170458e-35	0.339019696253469	0.533	0.074	4.73010092836636e-31	Plasma
CRIPT	7.21993298779921e-36	0.33899605593154	0.433	0.051	1.14630876047288e-31	Plasma
CDC26	2.23210802392898e-14	0.337747116736687	0.4	0.09	3.54391790959204e-10	Plasma
TMEM14C	9.94523250378863e-41	0.337633762772346	0.483	0.056	1.57900456462652e-36	Plasma
STRA13	6.32267088814954e-32	0.337017464717296	0.417	0.053	1.0038504569115e-27	Plasma
MANEA-AS1	5.7042892636173e-64	0.336475576771471	0.317	0.017	9.05670006384518e-60	Plasma
S1PR4	2.90368399407004e-25	0.336130703711997	0.567	0.104	4.610179077385e-21	Plasma
NDUFS51	8.01439227926794e-08	0.335689427032635	0.85	0.432	0.00127244506217937	Plasma
SLC30A5	2.40504973223919e-23	0.335548732073744	0.367	0.054	3.81849745987616e-19	Plasma
FAM3C	7.19840086300274e-42	0.334782517361494	0.517	0.061	1.14289010501894e-37	Plasma
MRPL36	7.88752213536792e-27	0.334278619912242	0.433	0.065	1.25230188943236e-22	Plasma
HMGN3	3.70935432733769e-21	0.333866727168793	0.667	0.153	5.88934186551405e-17	Plasma
PHB2	6.47215831098283e-17	0.333053369029503	0.633	0.164	1.02758457503474e-12	Plasma
TEX264	1.11512044462709e-21	0.3328282483092	0.4	0.067	1.77047672993443e-17	Plasma
PSMC3	8.67911882877657e-18	0.332770943408284	0.55	0.13	1.37798369644486e-13	Plasma
SMCHD1	1.1462705580532e-14	0.332713430746566	0.617	0.171	1.81993376502107e-10	Plasma
CCDC69	2.59306108514476e-24	0.332456386626652	0.55	0.103	4.11700308488433e-20	Plasma
MDH1	1.91741140471556e-19	0.3322526316498	0.617	0.142	3.0442740872669e-15	Plasma
ME2	1.62965314281793e-63	0.331864627057337	0.4	0.027	2.58740029485203e-59	Plasma
UBL7	2.10585933784497e-18	0.331864162811242	0.367	0.065	3.34347287069647e-14	Plasma
MRPS36	5.01571207367256e-25	0.331228831497425	0.617	0.121	7.96344605936992e-21	Plasma
FKBP3	2.69273922342713e-36	0.330983941477733	0.55	0.076	4.27526206503526e-32	Plasma
RASGRP3	2.78268721136156e-32	0.330728657752932	0.35	0.038	4.41807248547875e-28	Plasma
RP11-139H15.1	3.14140577174722e-29	0.330639308074519	0.267	0.026	4.98760994380307e-25	Plasma
C19orf24	1.57988382060126e-22	0.329158778104778	0.583	0.119	2.50838154196862e-18	Plasma
SFT2D1	1.32087672064848e-29	0.327765322573071	0.6	0.103	2.09715596937359e-25	Plasma
EIF5B	2.1523712317272e-12	0.327419237009535	0.667	0.209	3.41731980461328e-08	Plasma
H2AFV	6.07246375764125e-10	0.327236665963936	0.767	0.318	9.64125070800701e-06	Plasma
BAG1	2.7894706868091e-29	0.327212182616882	0.583	0.098	4.42884260944681e-25	Plasma
LARP1B	8.73868346771119e-68	0.326130354975583	0.333	0.017	1.38744077416851e-63	Plasma
CKS1B	1.12977475986023e-19	0.325357615267558	0.267	0.037	1.79374338623009e-15	Plasma
PTPMT1	1.25248225522414e-22	0.325012987527274	0.45	0.079	1.98856607661936e-18	Plasma
MYCBP	3.38557946424702e-64	0.324825714247728	0.367	0.022	5.37528451538499e-60	Plasma
ACP5	1.28845750819194e-48	0.324101761626452	0.433	0.039	2.04568398575634e-44	Plasma
CD2BP2	1.26370413430789e-36	0.323961523506689	0.5	0.064	2.00638305404064e-32	Plasma
ZDHHC12	1.61683538096787e-24	0.323673022155653	0.483	0.083	2.56704953436269e-20	Plasma
ASNA1	1.74773736335406e-21	0.32362365892352	0.517	0.102	2.77488261179725e-17	Plasma
NHP2	1.8070888680762e-17	0.323394831782317	0.65	0.169	2.86911499584458e-13	Plasma
ELOF1	1.26970845112803e-21	0.322538538142326	0.517	0.101	2.01591610785598e-17	Plasma
SLC50A1	3.49436438354327e-20	0.322511583281056	0.317	0.048	5.54800233175165e-16	Plasma
TAP2.1	2.3752686353984e-37	0.322484579966582	0.383	0.04	3.77121401242204e-33	Plasma
MRPS2	8.06015659540585e-51	0.322289885354851	0.467	0.043	1.27971106265259e-46	Plasma
ATP6V0B	2.34380711998088e-17	0.321051906519628	0.817	0.24	3.72126256439365e-13	Plasma
QARS	4.36304456601017e-17	0.320856663264598	0.583	0.143	6.92720585745434e-13	Plasma
PTGES3	5.31845669944172e-07	0.320668159036938	0.633	0.265	0.00844411370170363	Plasma
ATP13A1	9.21734764166376e-51	0.32054540458165	0.3	0.019	1.46343828506696e-46	Plasma
C8orf59	1.30385189442574e-13	0.320426116300548	0.7	0.212	2.07012565277975e-09	Plasma
MAP4K1	1.43181437765246e-46	0.320372053864253	0.417	0.038	2.27329168739881e-42	Plasma
IDH3G	5.26037821384661e-28	0.318923446390296	0.5	0.08	8.35190249012427e-24	Plasma
IFI6	0.00100755332850586	0.317657548693048	0.3	0.136	1	Plasma
EIF3J	3.70591704074782e-15	0.317645445330354	0.7	0.196	5.88388448559532e-11	Plasma
NT5C3A	3.0197805655269e-19	0.31746292928888	0.517	0.11	4.79450560388706e-15	Plasma
HSD17B8	1.80875826341875e-35	0.317341250390835	0.267	0.021	2.87176549482994e-31	Plasma
DCTN2	1.6629388804554e-28	0.317172693287453	0.467	0.07	2.64024806049904e-24	Plasma
NDUFA10	3.94660153020008e-30	0.317064228619318	0.633	0.111	6.26601924949867e-26	Plasma
PIGT	1.6619937277699e-15	0.316796166221673	0.4	0.084	2.63874744158027e-11	Plasma
MRPL33	9.66270643883943e-15	0.316782010204674	0.65	0.181	1.53414790129454e-10	Plasma
AHNAK	4.86555833534567e-34	0.316524862374373	0.567	0.085	7.72504696902832e-30	Plasma
RIC3	9.8129461750994e-18	0.316360919864134	0.283	0.044	1.55800146422053e-13	Plasma
PPOX	1.95628461874213e-151	0.315830187135729	0.417	0.012	3.10599308917688e-147	Plasma
TYMS	5.92512150741149e-168	0.314365078106517	0.3	0.005	9.40731541731722e-164	Plasma
UBE2L3	9.59023180942712e-12	0.313973674272104	0.75	0.26	1.52264110438274e-07	Plasma
SPTSSA	1.59397408799424e-34	0.313837142245259	0.383	0.042	2.53075265950846e-30	Plasma
MRPL41	4.96177716253184e-19	0.313774749176019	0.667	0.161	7.8778136009518e-15	Plasma
C17orf89	1.66484078408256e-15	0.313425167749409	0.517	0.127	2.64326771288788e-11	Plasma
NUS1	8.67933216397868e-32	0.313123423532144	0.417	0.053	1.3780175676749e-27	Plasma
PCMT1	1.24654276047331e-14	0.31270665670924	0.45	0.108	1.97913594080348e-10	Plasma
MPDU1	2.8128208670185e-37	0.312631837612992	0.417	0.046	4.46591569056527e-33	Plasma
ARFGAP3	3.38781619056564e-30	0.312550801493722	0.383	0.048	5.37883576576107e-26	Plasma
LMO4	5.30830846227714e-31	0.312158968225788	0.45	0.062	8.42800134555741e-27	Plasma
COX7A2L	2.76725618599977e-11	0.312070188872093	0.767	0.272	4.39357264651183e-07	Plasma
IRF7	1.2790057637965e-14	0.311936446579017	0.483	0.117	2.0306774511797e-10	Plasma
DNPH1	5.65898867750315e-24	0.311894134820206	0.433	0.071	8.98477632327175e-20	Plasma
SDHA	1.43746875591271e-25	0.311330543110249	0.533	0.094	2.28226914376261e-21	Plasma
AIM2	5.43278110080095e-100	0.31123909956492	0.267	0.007	8.62562655374167e-96	Plasma
CXXC1	1.21729319579348e-14	0.310540770495164	0.283	0.051	1.9326964069613e-10	Plasma
MZT2A	2.43630086262017e-14	0.310536436671455	0.75	0.234	3.86811487958205e-10	Plasma
CDK5RAP3	9.398421164481e-21	0.310528591340347	0.367	0.06	1.49218732828465e-16	Plasma
PLP2	4.8356957301627e-21	0.310151469626348	0.7	0.164	7.67763411077932e-17	Plasma
RFC1	5.71660533085134e-22	0.310031626960127	0.45	0.079	9.07625428379268e-18	Plasma
AK2	1.54822233552182e-30	0.309899137150434	0.35	0.04	2.458112602108e-26	Plasma
ATP5O	9.59442127925441e-07	0.309268139448406	0.817	0.457	0.0152330626650722	Plasma
ECHS1	3.3112631585457e-36	0.309076873636684	0.433	0.051	5.25729251682302e-32	Plasma
NDUFC1	6.79093446341698e-18	0.308462493376387	0.6	0.146	1.07819666475671e-13	Plasma
DRAP1	8.87995959768837e-13	0.308399851676516	0.767	0.26	1.40987118532498e-08	Plasma
NDUFS2	3.06047202155266e-25	0.308032881883202	0.6	0.113	4.85911142861916e-21	Plasma
VDAC1	2.12126995969218e-14	0.306958913034801	0.583	0.16	3.36794031500327e-10	Plasma
APIP	1.34408307000175e-29	0.306541993375024	0.333	0.038	2.13400069024178e-25	Plasma
NTHL1	1.31238490299943e-97	0.306118375151898	0.333	0.012	2.08367351049219e-93	Plasma
TTC1	1.11462667537083e-18	0.3060991061589	0.433	0.083	1.76969277248626e-14	Plasma
ZBTB38	3.20186073330391e-84	0.305757793845779	0.417	0.022	5.08359428626662e-80	Plasma
AP3D1	8.50631684396558e-57	0.305550033794209	0.433	0.034	1.35054792531642e-52	Plasma
TAGLN21	5.5750435140738e-07	0.305480948289888	0.9	0.518	0.00885149658729498	Plasma
CD522	2.1531948666636e-06	0.304895728670231	0.95	0.61	0.0341862748980181	Plasma
FUT8	4.11586187932019e-80	0.304845502697121	0.383	0.019	6.53475390579667e-76	Plasma
EIF2B3	9.41765778627906e-46	0.304782656348245	0.267	0.017	1.49524152672753e-41	Plasma
VPS29	2.91183247090816e-25	0.303894799046332	0.65	0.129	4.62311641406089e-21	Plasma
SLC39A3	6.42047660383481e-35	0.303840491076734	0.367	0.039	1.01937907039085e-30	Plasma
ARL6IP4	1.82964744717985e-10	0.303291021112924	0.867	0.356	2.90493125188745e-06	Plasma
NPIPB15	6.89863008195982e-229	0.302229784943507	0.283	0.003	1.09529549811276e-224	Plasma
MRPS5	9.38574848346166e-30	0.302131209485167	0.433	0.06	1.49017528671921e-25	Plasma
VAV1	7.25514151939991e-33	0.302035390350188	0.35	0.038	1.15189881903512e-28	Plasma
SKA2	1.89098850717538e-47	0.302010360485956	0.367	0.03	3.00232245284235e-43	Plasma
NUDT1	1.08688228475127e-41	0.301397828460221	0.433	0.045	1.72564300349959e-37	Plasma
FH	1.60685614154431e-43	0.30077038587414	0.4	0.037	2.55120549592991e-39	Plasma
HINT1	1.2737254889325e-06	0.30048555800083	0.9	0.691	0.0202229395877814	Plasma
TRPT1	1.4423870196453e-51	0.300120609540328	0.333	0.023	2.29007787109084e-47	Plasma
SLC52A2	1.23954999998889e-41	0.300079220853856	0.367	0.033	1.96803353498237e-37	Plasma
TIMM17A	1.35596042335974e-17	0.299978814957317	0.567	0.135	2.15285836416826e-13	Plasma
UBA1	7.91689369083007e-29	0.299776978848318	0.35	0.042	1.25696521129309e-24	Plasma
SSRP1	7.47072591766811e-25	0.299690632710065	0.417	0.064	1.18612715394817e-20	Plasma
COX7C	9.40086568260792e-07	0.299471862512491	0.933	0.721	0.0149257544442766	Plasma
HMBS	9.84355198573724e-70	0.299244232368405	0.267	0.011	1.5628607487755e-65	Plasma
HAUS1	5.12894797779303e-61	0.29901224464784	0.45	0.034	8.14323070434199e-57	Plasma
TMEM165	3.34870634356983e-12	0.298958454329677	0.5	0.138	5.31674106168581e-08	Plasma
GYG1	8.75495780206639e-32	0.298769609505477	0.367	0.042	1.39002465023408e-27	Plasma
MT-ND6	2.7432718834693e-28	0.298482389222712	0.467	0.07	4.35549276938421e-24	Plasma
SLC17A9	1.76864192679204e-184	0.297406118468654	0.283	0.004	2.80807278716773e-180	Plasma
ATP5F1	9.72514878537897e-12	0.297253283218289	0.717	0.243	1.54406187265462e-07	Plasma
TRUB2	8.17696562332186e-35	0.296874619596526	0.283	0.024	1.29825683201481e-30	Plasma
IKBIP	7.55449369650805e-86	0.296609163021044	0.367	0.017	1.19942696419458e-81	Plasma
PAPSS1	3.82849014417204e-60	0.296149056771329	0.333	0.02	6.07849380190195e-56	Plasma
FAM96B	2.72976291679154e-15	0.296125850529805	0.667	0.183	4.33404458298993e-11	Plasma
RAB24	4.37357275750922e-30	0.295944037266275	0.283	0.028	6.94392146709739e-26	Plasma
TPM4	3.5818756917353e-27	0.29579672575307	0.583	0.105	5.68694403576814e-23	Plasma
TFDP1	7.19466096380557e-32	0.295725251494948	0.417	0.053	1.14229632122341e-27	Plasma
BOLA2B	1.5719575789915e-45	0.295253128239868	0.35	0.028	2.49579704816481e-41	Plasma
NDUFB9	1.79555299295566e-11	0.295010020264743	0.833	0.308	2.8507994869157e-07	Plasma
TMEM101	2.20857401047418e-31	0.294613707479128	0.3	0.03	3.50655295642986e-27	Plasma
TRIM27	1.03575226359026e-45	0.294546371361826	0.35	0.028	1.64446386890225e-41	Plasma
MRPL54	3.12369705778762e-14	0.294474849510118	0.733	0.212	4.95949381864941e-10	Plasma
LSM2	2.54340056360715e-22	0.294159950922203	0.567	0.113	4.03815707483907e-18	Plasma
PLEKHJ1	4.03195918728781e-18	0.293246273533207	0.4	0.075	6.40154160165685e-14	Plasma
SLC1A5	4.88906544752151e-25	0.293187247555599	0.317	0.04	7.76236921102989e-21	Plasma
HNRNPA3	4.55511880986046e-12	0.292255460744003	0.817	0.29	7.23216213441546e-08	Plasma
TOP1	1.03928288729574e-18	0.292205297976804	0.55	0.123	1.65006944015945e-14	Plasma
MRPL14	5.40771422210717e-17	0.292095064628864	0.467	0.102	8.58582787043955e-13	Plasma
ITPA	1.28244042117011e-41	0.291581064554242	0.467	0.051	2.03613065669178e-37	Plasma
PSMD3	1.21658238366777e-22	0.289983033272231	0.467	0.083	1.93156785054932e-18	Plasma
QTRT1	3.30873193525372e-30	0.289900701072056	0.4	0.051	5.25327369360233e-26	Plasma
WIPI1	4.26509056087606e-112	0.289201307606552	0.317	0.009	6.77168428350292e-108	Plasma
ARID3A	4.83783414038133e-33	0.289126811355404	0.317	0.031	7.68102926468344e-29	Plasma
GNL3	4.82545080926827e-10	0.289098936243314	0.533	0.167	7.66136824987523e-06	Plasma
FDFT1	2.00139802400838e-15	0.289010308896828	0.383	0.079	3.17761964271811e-11	Plasma
NT5C	8.14981203787061e-26	0.28778771159063	0.417	0.062	1.29394565725272e-21	Plasma
YWHAB	1.15703021928751e-10	0.287755522787661	0.833	0.32	1.83701687916279e-06	Plasma
PPP3CC	8.19716265479247e-22	0.287374076516906	0.433	0.076	1.3014635147014e-17	Plasma
RBM3	2.24684208237291e-05	0.287306232545965	0.883	0.575	0.356731117418347	Plasma
SRP54	4.04664945873107e-24	0.286787158122706	0.483	0.084	6.42486534562732e-20	Plasma
UQCRC2	5.92788950378848e-16	0.285763873195487	0.667	0.179	9.41171016516497e-12	Plasma
MTIF3	8.4949215865474e-32	0.285692952508539	0.433	0.056	1.34873870029613e-27	Plasma
HMGN1	6.47774789995408e-07	0.285551331583176	0.8	0.403	0.0102847203407571	Plasma
SHARPIN	2.38419090317942e-33	0.285427348355407	0.433	0.054	3.78537989697796e-29	Plasma
CDC16	6.45130240467864e-45	0.285397881071994	0.3	0.021	1.02427328279083e-40	Plasma
NENF	3.49571866625549e-18	0.285051416143275	0.5	0.108	5.55015252641384e-14	Plasma
PSMD9	1.33090375280545e-22	0.28490203770808	0.583	0.117	2.11307588832921e-18	Plasma
ETFA	2.41253878095129e-22	0.284889074652558	0.467	0.083	3.83038782251637e-18	Plasma
KTN1	1.21911656290743e-12	0.284869789123933	0.617	0.185	1.93559136692812e-08	Plasma
C7orf55	5.27081534569641e-42	0.284145233065854	0.383	0.036	8.36847352436219e-38	Plasma
DYNLL11	2.64116318675169e-10	0.283945234988535	0.817	0.315	4.19337479160566e-06	Plasma
AARS	3.4965765866707e-104	0.2838062222224	0.333	0.011	5.55151464665706e-100	Plasma
RAN	4.96532654420844e-05	0.283793784211912	0.75	0.416	0.788344895423974	Plasma
PRDX6	5.98325180507776e-12	0.283399587987532	0.733	0.246	9.49960889092196e-08	Plasma
LAGE3	4.21883684480696e-25	0.283190576945569	0.467	0.077	6.69824725850001e-21	Plasma
GRN	1.03634704420576e-25	0.282826764512464	0.533	0.094	1.64540820208549e-21	Plasma
LRP10	1.28516574108904e-29	0.28247996384442	0.517	0.081	2.04045764712707e-25	Plasma
TSR3	1.63653090768103e-29	0.280797365840962	0.367	0.045	2.59832012212517e-25	Plasma
ARF3	2.1364769016381e-32	0.279577062088958	0.383	0.045	3.39208437673082e-28	Plasma
DNTTIP1	2.774572694177e-26	0.27953332457142	0.317	0.038	4.40518906654482e-22	Plasma
C2orf88	6.35344614752662e-224	0.278210230831043	0.267	0.002	1.0087366448428e-219	Plasma
PGRMC2	1.16093128237557e-12	0.278180695862823	0.333	0.073	1.84321059702769e-08	Plasma
SNRPG	2.04349006084836e-07	0.277789106495321	0.783	0.35	0.00324444916960893	Plasma
GANAB	7.75721320831251e-60	0.277693946006698	0.4	0.028	1.23161274108378e-55	Plasma
PPA2	5.12865808620931e-45	0.277406892301525	0.517	0.057	8.14277044347452e-41	Plasma
IRF3	1.42804854440466e-14	0.277281447246198	0.383	0.082	2.26731267395128e-10	Plasma
APEH	1.13447844638324e-30	0.277005611192071	0.267	0.025	1.80121142932268e-26	Plasma
VBP1	2.74088934813588e-21	0.276889274519829	0.45	0.081	4.35171001803533e-17	Plasma
SIAH2	2.91060651904002e-13	0.276843695412049	0.383	0.089	4.62116997027984e-09	Plasma
GSDMD	1.74098474855096e-22	0.276738711426821	0.417	0.069	2.76416148527437e-18	Plasma
NDUFA12	1.18171181337701e-14	0.276641854871067	0.75	0.225	1.87620384609868e-10	Plasma
C4orf48	2.44902515706128e-24	0.276122591309815	0.567	0.107	3.88831724186619e-20	Plasma
METTL5	1.18070947092066e-31	0.275918849748686	0.483	0.068	1.87461242698073e-27	Plasma
SYK	1.15869387856518e-64	0.275783957453919	0.383	0.024	1.83965827099794e-60	Plasma
RAB11B	1.189808924926e-12	0.275704692506558	0.367	0.085	1.889059630105e-08	Plasma
EIF4A11	1.24901449278502e-05	0.274256830356457	0.933	0.634	0.198306031019477	Plasma
SRA1	5.2258856003618e-19	0.273999730128454	0.433	0.084	8.29713856769443e-15	Plasma
DNM2	2.65945024839451e-21	0.273437968542281	0.467	0.086	4.22240915937596e-17	Plasma
TCF3	6.58929806335258e-53	0.273000704779176	0.317	0.02	1.04618285351849e-48	Plasma
THYN1	3.58590966572826e-21	0.272931430468386	0.417	0.072	5.69334877627675e-17	Plasma
DHPS	1.10129779395361e-30	0.27238364849035	0.517	0.077	1.74853050746014e-26	Plasma
PCBD1	4.97161825366827e-50	0.272320515163904	0.283	0.017	7.89343830134911e-46	Plasma
RALY	8.11749597523177e-12	0.272085151366449	0.617	0.192	1.28881483598755e-07	Plasma
RGS21	9.88035152152081e-06	0.271887956558387	0.5	0.213	0.156870341107186	Plasma
RANBP1	1.47296978661544e-08	0.270587422061765	0.55	0.2	0.000233863413020933	Plasma
CPNE1	6.29829655743214e-25	0.269988776356475	0.533	0.095	9.999805444235e-21	Plasma
DPM2	4.9389311478915e-38	0.268100990045428	0.3	0.025	7.84154098350733e-34	Plasma
C14orf166	9.08722041148796e-09	0.267699132151241	0.783	0.318	0.000144277798473194	Plasma
CARD16	1.82447634340289e-19	0.267234378435295	0.567	0.124	2.89672109042077e-15	Plasma
KARS	1.42387646487745e-15	0.266215818794545	0.617	0.16	2.26068866328593e-11	Plasma
CTSZ	1.45561304685072e-56	0.265421322971084	0.45	0.037	2.31107683448488e-52	Plasma
AGA	4.16706416149329e-32	0.264872958942131	0.317	0.032	6.6160477692029e-28	Plasma
H3F3A	2.16941217293619e-05	0.264764289451992	0.95	0.806	0.344437570697079	Plasma
CLEC2D	1.10383482506262e-24	0.264685926509134	0.5	0.087	1.75255855175193e-20	Plasma
RMDN1	7.16848660332419e-68	0.264496513373859	0.417	0.027	1.13814061800978e-63	Plasma
ATP6AP1	1.22365205614691e-30	0.264362155294072	0.417	0.054	1.94279236954445e-26	Plasma
NPM3	2.64577370774328e-23	0.263270947110177	0.433	0.071	4.200694915784e-19	Plasma
SHISA5	4.93531856341936e-16	0.263247636310456	0.433	0.094	7.83580528314091e-12	Plasma
NAPA	1.97971445806362e-21	0.262998866195652	0.583	0.122	3.14319264506762e-17	Plasma
CCPG1	6.51638436851905e-21	0.262855911469791	0.333	0.051	1.03460634618977e-16	Plasma
ARPC31	1.92196216447466e-06	0.262714966290257	0.833	0.46	0.0305149932853642	Plasma
ADI1	1.9896704381764e-22	0.262693263205074	0.5	0.092	3.15899975469267e-18	Plasma
CAPNS1	2.53979633263489e-41	0.26229184818846	0.5	0.058	4.03243463732442e-37	Plasma
PLCG2	2.55594061706565e-83	0.261634716942508	0.3	0.011	4.05806691771514e-79	Plasma
STUB1	3.88822443775265e-24	0.261204767601508	0.567	0.107	6.17333393981988e-20	Plasma
ZDHHC24	5.40141085559357e-39	0.261115483417193	0.317	0.027	8.57582001542591e-35	Plasma
SEC23B	2.00547102872567e-41	0.260952068533165	0.383	0.036	3.18408635230774e-37	Plasma
CAPG	4.0027330607405e-34	0.260684933659013	0.483	0.064	6.35513928053769e-30	Plasma
CISD1	3.55104283624908e-30	0.259940754427348	0.317	0.034	5.63799071111266e-26	Plasma
NDUFA8	2.64518636992769e-29	0.259604044517372	0.483	0.072	4.1997623995342e-25	Plasma
WDR34	8.79609590022183e-86	0.259393294665807	0.283	0.01	1.39655614607822e-81	Plasma
RAD9A	1.39814275873497e-18	0.259345764447837	0.267	0.038	2.21983125804351e-14	Plasma
CLPTM1	8.34211799509293e-29	0.259029861188267	0.533	0.086	1.3244780740809e-24	Plasma
MRPL34	2.76171095925969e-23	0.258733648120896	0.5	0.091	4.3847684900166e-19	Plasma
UBE2K	1.87135714803267e-13	0.258477123717774	0.383	0.088	2.97115374393147e-09	Plasma
TMX2	4.51286750271591e-20	0.258407068853027	0.35	0.056	7.16507973406205e-16	Plasma
SELT	7.2855743487625e-09	0.25777279668944	0.783	0.308	0.000115673063935302	Plasma
ACTR3	1.72676544727926e-10	0.257544867122299	0.633	0.208	2.74158550064528e-06	Plasma
IRF2	7.49728466537408e-37	0.257535217541932	0.417	0.046	1.19034388632144e-32	Plasma
TMEM261	5.38920773187847e-23	0.257194611501032	0.433	0.072	8.55644511590344e-19	Plasma
MAP3K13	3.75895153609319e-21	0.256246501181174	0.267	0.034	5.96808735385516e-17	Plasma
EIF4G1	1.51403513645882e-23	0.256059591943334	0.4	0.062	2.40383358615567e-19	Plasma
ORMDL1	1.56075608922835e-14	0.255948439993404	0.617	0.165	2.47801244286784e-10	Plasma
BET1	1.65589453647718e-37	0.255808639742796	0.333	0.031	2.62906375556482e-33	Plasma
MTHFD2	6.9113819856392e-17	0.255185153783534	0.467	0.103	1.09732011785994e-12	Plasma
UCKL1	1.08057202103578e-35	0.254960450647802	0.3	0.026	1.71562419779851e-31	Plasma
EBPL	9.57821907672502e-24	0.254706586877419	0.467	0.079	1.52073384281163e-19	Plasma
NDUFA9	9.50781690551161e-19	0.254584306809221	0.55	0.121	1.50955609008808e-14	Plasma
ELAVL1	2.83196621443037e-19	0.254542531195368	0.45	0.087	4.49631275865109e-15	Plasma
COPS6	5.25367732221293e-18	0.254492155377273	0.567	0.13	8.34126348447747e-14	Plasma
NDUFA6	9.31306661392245e-13	0.254346250689689	0.717	0.233	1.47863558629247e-08	Plasma
SEC62	1.30019497340872e-05	0.253765803122905	0.883	0.442	0.206431955928103	Plasma
FKBP8	4.76823496426876e-12	0.253616451979198	0.717	0.252	7.57052665276951e-08	Plasma
PNOC	2.3927558857931e-70	0.252807438048375	0.333	0.017	3.7989785198737e-66	Plasma
TAPSAR1	1.19703513849095e-20	0.252682030814469	0.483	0.093	1.90053268938207e-16	Plasma
PDCD2	4.83381454378382e-21	0.252362352523099	0.567	0.117	7.67464735116557e-17	Plasma
TIFA	5.47803615867382e-27	0.25220423926909	0.383	0.052	8.69747800912642e-23	Plasma
YKT6	1.03184723088303e-37	0.251600208911663	0.367	0.036	1.63826384847299e-33	Plasma
DPP3	1.43930962849452e-57	0.251529831558814	0.3	0.017	2.28519189716074e-53	Plasma
GGCT	1.2009192161509e-22	0.251272182200191	0.317	0.043	1.90669943948278e-18	Plasma
ZC3H15	7.5051021487141e-06	0.250388486042189	0.683	0.279	0.119158506815134	Plasma
PNKP	5.41256170857214e-18	0.250255371939257	0.317	0.052	8.59352422469998e-14	Plasma
ARF1	2.88994177114735e-07	0.250011442806934	0.867	0.42	0.00458836055005064	Plasma
GNLY1	0	3.3227963651367	0.744	0.089	0	NK cells
NKG71	0	2.79310154068528	0.764	0.098	0	NK cells
GZMB	0	2.44991782954832	0.592	0.037	0	NK cells
FGFBP2	0	2.13773375415829	0.514	0.031	0	NK cells
CTSW1	0	2.09533332508672	0.659	0.094	0	NK cells
PRF1	0	1.96836057106995	0.464	0.031	0	NK cells
CST71	0	1.88178021367759	0.566	0.056	0	NK cells
CCL51	7.99768399644756e-226	1.85823888322641	0.538	0.115	1.26979228811598e-221	NK cells
SPON2	0	1.76774215027101	0.393	0.021	0	NK cells
KLRB1	0	1.75231021610385	0.63	0.078	0	NK cells
GZMA1	0	1.71202083868593	0.464	0.053	0	NK cells
GZMH	0	1.57883057241257	0.408	0.029	0	NK cells
CMC1	4.06905745213956e-267	1.51956309984239	0.373	0.041	6.46044251676198e-263	NK cells
CLIC3	0	1.47168959169918	0.342	0.019	0	NK cells
IFIT3	1.13532466192915e-136	1.43588120367744	0.276	0.045	1.80255496574491e-132	NK cells
HOPX	0	1.40895639923647	0.377	0.027	0	NK cells
CCL4	7.21823481239099e-132	1.40330892854972	0.387	0.091	1.14603914116332e-127	NK cells
KLRF1	0	1.39685364186852	0.34	0.007	0	NK cells
IFITM1	2.51564672955149e-158	1.27754254174103	0.812	0.468	3.9940923125089e-154	NK cells
KLRD1	0	1.2423968407738	0.35	0.017	0	NK cells
FCGR3A	9.98510297135578e-252	1.20774891206957	0.296	0.024	1.58533479876216e-247	NK cells
IFITM2	2.32957746573931e-109	1.20033614894847	0.62	0.303	3.69867014235431e-105	NK cells
ISG151	2.22863864782751e-42	1.1809330651834	0.465	0.279	3.53840958115574e-38	NK cells
CD71	2.61420557447014e-131	1.15110915144939	0.714	0.378	4.15057419058624e-127	NK cells
OASL	3.88647515223402e-110	1.14806371434192	0.288	0.061	6.17055659920196e-106	NK cells
ITGB2	1.57779712408904e-91	1.08834365498266	0.509	0.226	2.50506849391616e-87	NK cells
HCST1	7.00081380136791e-76	1.05083037086244	0.556	0.309	1.11151920724318e-71	NK cells
LY6E	2.06033817373524e-107	1.03790813975209	0.618	0.29	3.27119891843945e-103	NK cells
CD247	9.78689250792397e-96	1.0063207699829	0.474	0.188	1.55386492348309e-91	NK cells
GZMM1	7.59859061366968e-102	0.986298355939489	0.426	0.142	1.20642823173233e-97	NK cells
MATK	5.96382848178653e-180	0.960330157336831	0.277	0.033	9.46877048053247e-176	NK cells
TYROBP	3.4873155381709e-223	0.92363001155322	0.65	0.14	5.53681087995393e-219	NK cells
APMAP	1.65400419313465e-125	0.907726468515753	0.275	0.049	2.62606245743989e-121	NK cells
CHST121	5.96044870688154e-133	0.859059583921921	0.282	0.049	9.46340441191582e-129	NK cells
CD992	9.45373438845286e-68	0.85239653584379	0.478	0.231	1.50096940885466e-63	NK cells
MYO1F	1.01839409236708e-78	0.830543072790751	0.253	0.063	1.61690430045121e-74	NK cells
HLA-C	4.51257450185895e-147	0.798280815023282	0.964	0.863	7.16461453660146e-143	NK cells
FCER1G	2.81304970813286e-91	0.794437501613579	0.38	0.11	4.46627902160255e-87	NK cells
PMAIP11	4.61248456380456e-14	0.791406681268541	0.282	0.184	7.3232417419525e-10	NK cells
MAP3K8	1.82964955606922e-51	0.766451886516698	0.277	0.099	2.9049346001711e-47	NK cells
MX1	4.17566972293317e-37	0.748162354617773	0.254	0.107	6.629710819101e-33	NK cells
HLA-B	1.00591760408754e-192	0.746612189638669	0.984	0.938	1.59709538000978e-188	NK cells
PFN1	7.23511797915125e-64	0.743691209265086	0.858	0.757	1.14871968154984e-59	NK cells
C12orf751	2.07812069024691e-60	0.741115933616182	0.266	0.084	3.29943221990503e-56	NK cells
ID21	1.49186488870693e-54	0.737300156561658	0.5	0.263	2.3686338838e-50	NK cells
UBB1	1.07490959206553e-90	0.72050621891254	0.868	0.698	1.70663395932243e-86	NK cells
B2M2	1.01067895728749e-134	0.717765159904558	0.999	0.986	1.60465498048536e-130	NK cells
HLA-A	2.22194815227273e-138	0.711473306626829	0.973	0.886	3.52778708136342e-134	NK cells
EFHD2	7.2984062871069e-73	0.7108309978908	0.302	0.092	1.15876796620396e-68	NK cells
ISG202	7.43303309207952e-24	0.706088891970779	0.415	0.28	1.18014266402947e-19	NK cells
FKBP111	2.43515261468533e-48	0.678312749601211	0.251	0.088	3.86629180633589e-44	NK cells
C20orf24	1.084275365157e-38	0.675216044792914	0.35	0.178	1.72150399725977e-34	NK cells
PLAC81	7.89646424676687e-40	0.669746527999397	0.445	0.255	1.25372162845918e-35	NK cells
CYBA2	3.03074286566482e-48	0.664608564520183	0.655	0.452	4.81191044781603e-44	NK cells
ARPC5L	7.63604780999695e-35	0.653750431887173	0.35	0.182	1.21237531079321e-30	NK cells
LITAF1	8.75462717180506e-46	0.647823329967332	0.543	0.343	1.38997215606749e-41	NK cells
SRGN	1.22703631029238e-77	0.646752693846913	0.84	0.559	1.94816554985121e-73	NK cells
DOK2	5.28481702069879e-38	0.646179412596	0.266	0.114	8.39070398376347e-34	NK cells
IL321	2.63512187809925e-11	0.643222424792156	0.363	0.277	4.18378300585818e-07	NK cells
CD97	2.68089063875426e-36	0.640107306596593	0.318	0.155	4.25645006715013e-32	NK cells
IL2RG	8.56708677667759e-31	0.636793918158423	0.442	0.288	1.3601963675331e-26	NK cells
MYL12A	1.33890567676937e-46	0.636615670581996	0.665	0.471	2.12578054300673e-42	NK cells
PSMB91	2.79952029910363e-39	0.620096531403619	0.392	0.209	4.44479837888683e-35	NK cells
HLA-E	2.74172527798213e-79	0.609837445971025	0.868	0.733	4.35303722385223e-75	NK cells
CLIC11	6.56983716690421e-44	0.607849475036748	0.458	0.25	1.04309304698938e-39	NK cells
BST21	1.86616891074496e-31	0.607438348915663	0.292	0.147	2.96291637958978e-27	NK cells
TGFB11	2.16266166847864e-36	0.602642564103081	0.355	0.183	3.43365793104354e-32	NK cells
RARRES32	1.59048202268704e-32	0.600759795482378	0.439	0.274	2.52520830742021e-28	NK cells
PTPN7	6.32832562796491e-32	0.599952847908845	0.285	0.137	1.00474825995199e-27	NK cells
DSTN1	2.36912548425315e-30	0.596723205219847	0.298	0.152	3.76146053134873e-26	NK cells
C9orf142	1.34357748550124e-34	0.59254217161428	0.282	0.13	2.13319797373032e-30	NK cells
DBI2	4.74884486226789e-29	0.589073824616865	0.39	0.244	7.53974098782273e-25	NK cells
MT2A1	5.16975935412032e-22	0.583955719162455	0.367	0.23	8.20802692653684e-18	NK cells
RAC21	4.08613193923735e-26	0.580145533586916	0.428	0.285	6.48755167992714e-22	NK cells
WIPF1	1.25687249497338e-35	0.578167209476874	0.334	0.169	1.99553646026924e-31	NK cells
PDIA31	7.45735236787021e-30	0.570408972442533	0.422	0.267	1.18400383544675e-25	NK cells
CFL11	3.0711089981777e-47	0.564750314448606	0.816	0.695	4.87599975640674e-43	NK cells
BSG1	2.06221766757104e-29	0.56277620676923	0.318	0.173	3.27418299080254e-25	NK cells
DNAJB6	1.8924029766798e-30	0.562666725288017	0.467	0.312	3.00456820607452e-26	NK cells
HMGN31	3.72269650870516e-28	0.56144328716992	0.285	0.146	5.91052524687118e-24	NK cells
MIR142	3.00965986258997e-24	0.560602498979139	0.295	0.164	4.77843696383409e-20	NK cells
RNF213	1.00486970945774e-28	0.558944257903674	0.269	0.13	1.59543163770606e-24	NK cells
PPP1CA1	2.94585408420176e-24	0.550293307238545	0.344	0.211	4.67713252948713e-20	NK cells
BIN2	9.83832854694965e-27	0.549122583845454	0.315	0.173	1.5620314233992e-22	NK cells
ACTB	1.21822082335109e-45	0.547465235081867	0.938	0.852	1.93416920123453e-41	NK cells
IFI16	4.18361403408553e-28	0.543882020073163	0.308	0.163	6.6423240019176e-24	NK cells
SEPT7	6.6559146434867e-28	0.537289374445852	0.527	0.391	1.05675956794638e-23	NK cells
CD63	4.07994465023624e-78	0.532675395944154	0.422	0.152	6.47772812118007e-74	NK cells
CD164	3.86027653474021e-27	0.524947693554551	0.35	0.204	6.12896105420703e-23	NK cells
MIR24-21	5.75636235419256e-23	0.517927950983004	0.439	0.295	9.13937650975153e-19	NK cells
DRAP11	2.31991018832273e-22	0.513415496498449	0.383	0.254	3.683321406e-18	NK cells
ARPC2	1.13375443160553e-37	0.503334477601173	0.717	0.58	1.8000619110601e-33	NK cells
GNG2	1.17722329507183e-24	0.500991836038926	0.253	0.128	1.86907742558555e-20	NK cells
H3F3B1	1.27520780111612e-65	0.497672513562513	0.967	0.908	2.02464742583207e-61	NK cells
IRF11	4.63318906627885e-33	0.493458977666465	0.568	0.406	7.35611428053092e-29	NK cells
CD531	1.54619901834503e-18	0.493246308292963	0.364	0.249	2.4549001814264e-14	NK cells
FAM49B	6.57548623335569e-19	0.485266963198658	0.331	0.219	1.04398994926988e-14	NK cells
IER22	1.2059865786846e-27	0.482662525726526	0.591	0.442	1.91474489097754e-23	NK cells
TAP11	1.64917412189261e-26	0.481943074605102	0.302	0.162	2.61839375332889e-22	NK cells
RAP1B	1.67027613640599e-20	0.479925322857997	0.473	0.357	2.65189742177179e-16	NK cells
BZW1	2.21091970549531e-14	0.466300519737216	0.403	0.313	3.5102772164149e-10	NK cells
ARF6	1.02630966937734e-23	0.466152136038471	0.418	0.28	1.62947186207041e-19	NK cells
PSME11	1.55849677133447e-20	0.464975981581226	0.543	0.438	2.47442532384774e-16	NK cells
JAK1	8.64362181182245e-27	0.460238864697235	0.397	0.246	1.37234783506305e-22	NK cells
TPI11	8.41871267621578e-20	0.457934468978486	0.363	0.242	1.33663901160278e-15	NK cells
PSME21	1.36471936306125e-16	0.452808530518425	0.357	0.244	2.16676493273235e-12	NK cells
ACTG12	4.69288442479734e-23	0.452440885447487	0.708	0.598	7.45089260125074e-19	NK cells
CD692	2.76999286965269e-10	0.450841533115144	0.601	0.532	4.39791767914758e-06	NK cells
XBP11	2.12365052468557e-17	0.448796566656491	0.322	0.205	3.37171993804328e-13	NK cells
CLEC2B	2.33871029236697e-22	0.448048160590543	0.429	0.29	3.71317033119103e-18	NK cells
GSTP11	2.39537614577716e-25	0.441264316897399	0.377	0.228	3.80313870665039e-21	NK cells
SH3BGRL3	6.85930854421261e-17	0.432506452108665	0.643	0.551	1.08905241756464e-12	NK cells
PTPRCAP2	2.51510369861221e-13	0.429880148816685	0.523	0.448	3.99323014228661e-09	NK cells
SERF21	5.93638486994941e-24	0.420869561768434	0.731	0.619	9.42519825801867e-20	NK cells
YWHAQ1	5.98737597851903e-15	0.41930771964422	0.348	0.246	9.50615684109466e-11	NK cells
LSP11	9.49551604399424e-14	0.408787233958321	0.431	0.34	1.50760308230496e-09	NK cells
CALR1	3.09771976497947e-14	0.406452407859903	0.368	0.269	4.9182496708579e-10	NK cells
P4HB1	1.51289437929179e-18	0.406087422545689	0.27	0.158	2.40202240600157e-14	NK cells
PPIB1	6.8010971816627e-19	0.40149402324546	0.382	0.264	1.07981019953259e-14	NK cells
POMP1	7.88397155551399e-18	0.399983925722271	0.474	0.363	1.25173816386896e-13	NK cells
RBM39	2.44557462362996e-22	0.396818460604722	0.643	0.544	3.88283882993729e-18	NK cells
RALY1	6.94984651546059e-18	0.395535898691665	0.301	0.187	1.10342713125968e-13	NK cells
HSPA52	1.28076083450563e-15	0.393772903351179	0.477	0.371	2.03346397694459e-11	NK cells
TCF25	3.87778097992135e-12	0.389254792258193	0.324	0.236	6.15675286182112e-08	NK cells
POLR2L1	8.81250729230746e-13	0.381998559348477	0.415	0.331	1.39916178279965e-08	NK cells
PPP2R5C1	7.26531854719443e-09	0.377783634505377	0.337	0.266	0.000115351462573806	NK cells
NDUFB21	5.19900970813081e-15	0.376808762778745	0.366	0.266	8.25446771359929e-11	NK cells
SP100	1.1095187722931e-18	0.375506424872897	0.311	0.19	1.76158295476975e-14	NK cells
VAMP8	2.4827462989132e-10	0.373782936480473	0.286	0.208	3.94185629878448e-06	NK cells
TMEM591	1.25822737834267e-12	0.372203456888286	0.397	0.313	1.99768760859466e-08	NK cells
WDR83OS1	1.1970308244295e-12	0.371540233544894	0.311	0.221	1.90052583994672e-08	NK cells
NEDD81	4.43286447117614e-09	0.371072836541895	0.311	0.241	7.03805892088636e-05	NK cells
TPM3	7.47491906738709e-26	0.367837090492824	0.548	0.407	1.18679290032905e-21	NK cells
SRSF21	1.21716916759004e-18	0.36718791003095	0.556	0.45	1.9324994873827e-14	NK cells
ARL4C	1.17305300688536e-12	0.362351346613487	0.27	0.177	1.86245625903189e-08	NK cells
NDUFA31	8.91081502372449e-08	0.35910647880663	0.276	0.21	0.00141477010131674	NK cells
HMGB1	7.9976206849379e-20	0.356792443939765	0.741	0.658	1.26978223614759e-15	NK cells
HNRNPA2B1	1.87755910658964e-15	0.355122844311418	0.559	0.483	2.98100059353237e-11	NK cells
MAP1LC3B1	1.8426874426059e-12	0.354698816259308	0.376	0.283	2.92563485262538e-08	NK cells
IDS	8.93325281493777e-12	0.354331767616865	0.379	0.287	1.41833254942767e-07	NK cells
CRIP12	5.95959223049715e-20	0.353871403729715	0.52	0.383	9.46204458436033e-16	NK cells
SRSF71	1.70381232177449e-16	0.353856742413722	0.523	0.424	2.70514282328135e-12	NK cells
RBM8A	3.75914751002388e-12	0.353110975504289	0.514	0.456	5.96839850166491e-08	NK cells
PRR13	2.49760864909135e-12	0.348562523025149	0.366	0.277	3.96545325216233e-08	NK cells
CCDC12	1.0703959682363e-12	0.346636789160823	0.329	0.239	1.69946767876877e-08	NK cells
PSMB81	1.58570780572326e-12	0.346355916108772	0.35	0.259	2.51762828314683e-08	NK cells
BUD31	2.27274013114226e-08	0.346240058288874	0.331	0.267	0.000360842950621456	NK cells
HMGB21	9.71417859544562e-09	0.340785778026195	0.379	0.311	0.00015423201355989	NK cells
SUB11	4.1048798349714e-19	0.337815635641493	0.681	0.61	6.51731771398409e-15	NK cells
IDI11	1.96671286966992e-11	0.336676671704956	0.379	0.285	3.12255002317493e-07	NK cells
ARHGDIB	2.35841288818381e-15	0.326584205364531	0.724	0.654	3.74445214256944e-11	NK cells
UBC1	8.96263922577114e-21	0.323695233516553	0.871	0.802	1.42299822987568e-16	NK cells
ARF11	3.14342179020458e-12	0.321913029554077	0.49	0.418	4.99081077630781e-08	NK cells
TAPBP1	5.90053683606836e-14	0.321809056097495	0.379	0.277	9.36828233462574e-10	NK cells
NCL1	9.89718283282806e-12	0.321555535493619	0.461	0.378	1.57137571836811e-07	NK cells
TLE4	1.64566899192076e-06	0.32102183035716	0.262	0.204	0.0261282865847259	NK cells
MYL12B	4.19210999843623e-09	0.319537965792766	0.494	0.444	6.6558130445172e-05	NK cells
SQSTM11	6.50918175175996e-09	0.318225288045636	0.386	0.306	0.000103346278672693	NK cells
TXNIP	9.69650953161212e-08	0.316118398251464	0.491	0.427	0.00153951481833406	NK cells
TUBB4B1	8.60105634977153e-07	0.315885658225508	0.305	0.242	0.0136558971665323	NK cells
SUMO2	9.00639803950436e-14	0.315187711546836	0.565	0.486	1.42994581673211e-09	NK cells
NDUFC21	1.5492782909337e-08	0.311401254960902	0.301	0.231	0.000245978914251543	NK cells
COPE1	1.12075491509906e-08	0.309165678312535	0.406	0.342	0.000177942257870278	NK cells
CALM11	7.11599411203434e-26	0.307369987699851	0.788	0.663	1.12980638516769e-21	NK cells
MCL1	4.68086362037115e-09	0.304968220825434	0.364	0.288	7.43180717006328e-05	NK cells
ANXA11	2.12872334430653e-15	0.303268136168211	0.421	0.284	3.37977405375547e-11	NK cells
REL1	0.000292857130647498	0.302965279949722	0.319	0.279	1	NK cells
S100A41	2.76699891172893e-34	0.302843497476156	0.533	0.311	4.39316417215203e-30	NK cells
EIF3G	1.87990367318297e-06	0.299483406902341	0.399	0.359	0.0298472306191261	NK cells
ARPC32	4.27203166379985e-16	0.298924868468005	0.559	0.454	6.78270467261502e-12	NK cells
CREM	0.000409656023251358	0.298636694812061	0.379	0.335	1	NK cells
EVL1	4.29354864452545e-10	0.297847927784523	0.425	0.343	6.81686718291306e-06	NK cells
ADAR	5.74174796430309e-10	0.297611703972349	0.302	0.22	9.11617324292401e-06	NK cells
MYL61	3.33795872100364e-17	0.2969971462156	0.753	0.672	5.29967706133748e-13	NK cells
C9orf16	1.4872257780428e-10	0.296229003265423	0.396	0.319	2.36126836779855e-06	NK cells
PSMD81	1.16765680059684e-08	0.292442273857064	0.292	0.219	0.000185388870230761	NK cells
GADD45B1	2.1085845496859e-09	0.289134392340896	0.413	0.331	3.34779968953631e-05	NK cells
SF3B51	7.40801684732045e-06	0.286533744088403	0.332	0.29	0.117617083484907	NK cells
TMSB4X	6.93151131804855e-38	0.286200127188546	0.981	0.95	1.10051605196657e-33	NK cells
PTPRC1	2.5235466932063e-06	0.284420209133932	0.419	0.375	0.0400663508480364	NK cells
TAX1BP1	7.067371205966e-06	0.279601269092149	0.311	0.262	0.112208652637122	NK cells
COX6C1	8.80466134121615e-10	0.279115366124229	0.556	0.513	1.39791608114489e-05	NK cells
SCAND11	1.4508975043506e-05	0.27769733670643	0.311	0.264	0.230358996765744	NK cells
CAP1	2.21336484778348e-06	0.276771333669415	0.293	0.239	0.0351415936882584	NK cells
SELT1	2.67551503932824e-09	0.276766004429328	0.379	0.306	4.24791522794144e-05	NK cells
CHMP4A	0.000141203929151893	0.276408108282234	0.27	0.228	1	NK cells
ATP5J21	2.88337110868999e-09	0.274173042418448	0.335	0.258	4.57792830926709e-05	NK cells
DYNLL12	0.000127547927732757	0.273539969557982	0.357	0.315	1	NK cells
CCDC85B	7.94949341046565e-08	0.273439369693752	0.275	0.209	0.00126214106877963	NK cells
SEC61B1	1.91780829880223e-10	0.273312046562659	0.447	0.373	3.04490423600831e-06	NK cells
PARK71	2.62185197206261e-06	0.272434978155354	0.348	0.301	0.0416271437604381	NK cells
DNAJA12	6.45031973229029e-05	0.2707664959093	0.435	0.399	1	NK cells
TUBA1B1	1.46831223027754e-06	0.267005258348358	0.402	0.343	0.0233123932801165	NK cells
GUK11	9.90754088549725e-12	0.263982384372165	0.486	0.409	1.5730202663904e-07	NK cells
ENSA	1.93294605489849e-05	0.263102742100852	0.266	0.217	0.306893845136234	NK cells
SUMO1	4.13920410373509e-05	0.262044998448661	0.361	0.325	0.657181435550021	NK cells
CIRBP	1.18409641190696e-18	0.26127719737904	0.789	0.719	1.87998987318468e-14	NK cells
RPL36AL1	4.86330964556999e-17	0.260554639063265	0.821	0.739	7.72147672427147e-13	NK cells
SF3B2	3.73124032810327e-06	0.260051840382795	0.302	0.247	0.0592409026892956	NK cells
C4orf31	5.24644131068604e-06	0.259815505791164	0.319	0.272	0.0832977486897622	NK cells
PRELID11	1.36634458930805e-08	0.259640557195881	0.292	0.217	0.00021693453044444	NK cells
ZFP361	9.81246775248955e-07	0.258981462486369	0.578	0.535	0.0155792550506277	NK cells
ICAM3	9.65937579008498e-05	0.258683327033274	0.331	0.294	1	NK cells
PSMA11	0.000708162046057812	0.255864124107995	0.267	0.235	1	NK cells
UBL51	6.20414555090868e-07	0.254376713673745	0.451	0.413	0.00985032189117771	NK cells
UCP22	3.81746276437777e-05	0.253693451742467	0.293	0.241	0.606098563100259	NK cells
IL8	0	3.84036598831139	0.806	0.08	0	cMonocyte
S100A9	0	3.61807403220576	0.705	0.053	0	cMonocyte
S100A8	0	3.41550621579758	0.655	0.038	0	cMonocyte
LYZ	0	3.28074378163379	0.839	0.061	0	cMonocyte
G0S2	0	3.14697407140063	0.725	0.036	0	cMonocyte
CCL3	0	3.13611269459481	0.655	0.089	0	cMonocyte
CXCL2	0	3.06483693341519	0.495	0.031	0	cMonocyte
IL1B	0	2.91999149630395	0.614	0.044	0	cMonocyte
CXCL3	0	2.66535604910146	0.36	0.027	0	cMonocyte
C15orf48	0	2.45884604491961	0.469	0.015	0	cMonocyte
TYROBP1	0	2.37261183202187	0.902	0.108	0	cMonocyte
CST3	0	2.35656163281057	0.922	0.066	0	cMonocyte
SOD2	0	2.35284175681764	0.704	0.186	0	cMonocyte
FCN1	0	2.30222401987128	0.761	0.028	0	cMonocyte
TIMP1	0	2.23568479991774	0.709	0.101	0	cMonocyte
S100A6	0	2.2203934616004	0.944	0.399	0	cMonocyte
FTL	0	2.18270008548812	0.983	0.848	0	cMonocyte
LGALS11	0	2.16143011633651	0.855	0.106	0	cMonocyte
IER3	0	2.10140357332909	0.64	0.038	0	cMonocyte
CD631	0	2.09795935619317	0.716	0.119	0	cMonocyte
LINC00936	0	2.0844375215403	0.766	0.083	0	cMonocyte
CSTA	0	2.04224291517362	0.721	0.022	0	cMonocyte
S100A12	0	1.9933795127428	0.556	0.007	0	cMonocyte
NEAT1	0	1.97238094334229	0.94	0.33	0	cMonocyte
FABP5	1.4919276157342e-115	1.93634391922542	0.382	0.118	2.36873347550119e-111	cMonocyte
PLAUR	0	1.91097087088893	0.577	0.037	0	cMonocyte
S100A11	0	1.90434205316112	0.813	0.156	0	cMonocyte
CLEC7A	0	1.88546885613971	0.634	0.019	0	cMonocyte
EREG	0	1.88109987528527	0.412	0.013	0	cMonocyte
CCL41	3.88040258092016e-169	1.86985784654311	0.392	0.086	6.16091517772693e-165	cMonocyte
LGALS3	0	1.86835382915584	0.641	0.041	0	cMonocyte
RAB31	0	1.83508759619739	0.582	0.028	0	cMonocyte
CCL3L1	0	1.79933362922846	0.254	0.008	0	cMonocyte
LST1	0	1.79519101126357	0.754	0.074	0	cMonocyte
NPC2	0	1.77691246613335	0.77	0.157	0	cMonocyte
S100A42	0	1.74833256188467	0.82	0.28	0	cMonocyte
SAT1	0	1.71735171160273	0.927	0.471	0	cMonocyte
CTSS	0	1.70817261544856	0.68	0.165	0	cMonocyte
FCER1G1	0	1.70718572609281	0.716	0.074	0	cMonocyte
PSAP	0	1.68850805212626	0.818	0.236	0	cMonocyte
PHLDA1	0	1.66877380188105	0.424	0.043	0	cMonocyte
THBS1	0	1.63973867396221	0.294	0.005	0	cMonocyte
SERPINA1	0	1.62540360750125	0.59	0.021	0	cMonocyte
CFD	0	1.60933986520497	0.579	0.022	0	cMonocyte
AIF1	8.86110521402209e-254	1.5931920401585	0.588	0.149	1.40687767483029e-249	cMonocyte
IL1RN	0	1.57397628604482	0.323	0.009	0	cMonocyte
LGALS2	0	1.57302521124696	0.445	0.017	0	cMonocyte
GPX11	0	1.51269187930013	0.728	0.187	0	cMonocyte
TYMP	0	1.4852241489915	0.567	0.09	0	cMonocyte
SPI1	0	1.46813547583722	0.576	0.044	0	cMonocyte
CEBPB	0	1.46405234210717	0.576	0.087	0	cMonocyte
VIM1	1.81380612079354e-261	1.46148323794883	0.879	0.461	2.87977997798391e-257	cMonocyte
IFI30	0	1.4074332539107	0.453	0.034	0	cMonocyte
FTH1	0	1.40116460806741	0.989	0.93	0	cMonocyte
CD14	0	1.3713335823861	0.318	0.009	0	cMonocyte
CD68	0	1.36833165159856	0.496	0.031	0	cMonocyte
CEBPD	0	1.36328654332724	0.43	0.031	0	cMonocyte
ZEB2	0	1.36272582322893	0.544	0.058	0	cMonocyte
ATP6V0B1	1.50110850177805e-284	1.35794420298192	0.694	0.201	2.38330996827301e-280	cMonocyte
BCL2A1	7.79737387351942e-275	1.35743685137124	0.518	0.096	1.23798904989868e-270	cMonocyte
STXBP2	0	1.35506097386215	0.544	0.091	0	cMonocyte
CTSD	0	1.35312590852212	0.553	0.094	0	cMonocyte
S100A101	1.74868864616753e-237	1.34562682553526	0.754	0.299	2.77639296352019e-233	cMonocyte
MAFB	0	1.33608881336315	0.376	0.012	0	cMonocyte
BID	0	1.32999827430951	0.513	0.073	0	cMonocyte
HOTAIRM1	0	1.32904206670713	0.379	0.039	0	cMonocyte
MARCKS	0	1.31926206104118	0.465	0.035	0	cMonocyte
CTSL	8.58797038507873e-266	1.29417137648793	0.276	0.021	1.36351205803895e-261	cMonocyte
TSPO	4.04977062109104e-246	1.29161766712482	0.601	0.158	6.42982081510625e-242	cMonocyte
PLEK	0	1.28813746112387	0.513	0.062	0	cMonocyte
NAMPT	2.96180328656413e-292	1.28251871918877	0.572	0.116	4.70245507807788e-288	cMonocyte
EMP3	2.14530465727655e-242	1.27109668446293	0.859	0.445	3.40610020435798e-238	cMonocyte
GRN1	0	1.27027313805598	0.507	0.057	0	cMonocyte
GAPDH1	4.43695661271879e-246	1.2701552945965	0.897	0.577	7.04455601401362e-242	cMonocyte
SH3BGRL31	5.59469169086599e-289	1.26071110958161	0.93	0.523	8.88269199758793e-285	cMonocyte
GABARAP	7.4814924116318e-238	1.21912578947721	0.658	0.201	1.18783655019478e-233	cMonocyte
ATP2B11	4.11742381830033e-191	1.21273967681989	0.525	0.144	6.53723379631544e-187	cMonocyte
SRGN1	2.39855079636536e-225	1.18659332280998	0.887	0.549	3.80817909938928e-221	cMonocyte
TNF	2.38179790148707e-173	1.17943653739055	0.271	0.037	3.78158052819103e-169	cMonocyte
TXN1	2.88687117417841e-172	1.17806164197889	0.555	0.175	4.58348536324306e-168	cMonocyte
NINJ1	5.24700035328412e-162	1.16681824725545	0.538	0.179	8.33066246090921e-158	cMonocyte
IFITM3	4.05572399094416e-234	1.16060439512795	0.357	0.048	6.43927298042205e-230	cMonocyte
MS4A6A	0	1.15991671548381	0.326	0.014	0	cMonocyte
RAC1	7.06835356655919e-239	1.14695908218442	0.649	0.186	1.1222424957626e-234	cMonocyte
ATP6V1F	1.39979401695528e-164	1.13568950077537	0.644	0.258	2.22245296071989e-160	cMonocyte
COTL1	2.36131507634731e-188	1.13105469055611	0.74	0.326	3.74905994671663e-184	cMonocyte
NFKBIA	4.45063463950514e-147	1.12773830321914	0.893	0.748	7.06627261714231e-143	cMonocyte
ANXA21	5.81694230947081e-243	1.11929735054948	0.494	0.095	9.23555930474681e-239	cMonocyte
CHMP4B1	1.05923194496175e-195	1.11595673076569	0.523	0.139	1.68174255901578e-191	cMonocyte
NFKBIZ	1.19727997276159e-215	1.11263946669145	0.475	0.1	1.90092141275358e-211	cMonocyte
MNDA	2.49199276715799e-300	1.10879797030141	0.282	0.018	3.95653691641674e-296	cMonocyte
RP11-386I14.41	1.64932111537858e-207	1.10428688516786	0.403	0.072	2.61862713488657e-203	cMonocyte
KLF4	0	1.10066956725524	0.375	0.037	0	cMonocyte
IQGAP1	5.06384964641572e-169	1.09832250075788	0.489	0.133	8.03987408361423e-165	cMonocyte
CPVL	0	1.09400749355806	0.38	0.018	0	cMonocyte
HIF1A	8.56366403017081e-174	1.09163685108991	0.529	0.156	1.35965293807022e-169	cMonocyte
ASAH1	3.3410567754401e-258	1.08935887016245	0.492	0.09	5.30459584236625e-254	cMonocyte
IFNGR2	6.05102057384272e-245	1.07429995535976	0.471	0.087	9.60720536509009e-241	cMonocyte
IFI61	4.6254121541397e-106	1.07368055347697	0.373	0.115	7.34376687712761e-102	cMonocyte
JARID2	2.30377537951445e-261	1.0706992906023	0.417	0.061	3.6577041700551e-257	cMonocyte
EGR1	2.85398677140213e-154	1.0677728092549	0.293	0.049	4.53127479695516e-150	cMonocyte
VCAN	0	1.06418478738735	0.261	0.006	0	cMonocyte
GSTP12	1.19644086333429e-169	1.05502251276483	0.597	0.205	1.89958915871585e-165	cMonocyte
CFP	0	1.05356755966223	0.382	0.035	0	cMonocyte
CSF3R	0	1.05163590152242	0.336	0.008	0	cMonocyte
AP1S2	5.16523568488966e-185	1.0503442420237	0.429	0.094	8.20084469689931e-181	cMonocyte
MGAT11	1.10343027420578e-239	1.03163669234865	0.391	0.059	1.75191624635652e-235	cMonocyte
GSTO1	3.32597306183269e-212	1.01993009673274	0.466	0.1	5.28064743027176e-208	cMonocyte
BRI3	2.43579376942163e-234	1.00471071202486	0.418	0.069	3.86730976771072e-230	cMonocyte
FCGRT	4.670346145612e-247	1.00149752399106	0.451	0.077	7.41510857538817e-243	cMonocyte
UPP1	2.47011021090201e-171	0.970417439812723	0.417	0.095	3.92179398184911e-167	cMonocyte
TNFAIP2	0	0.935885189656383	0.283	0.01	0	cMonocyte
ATF3	1.74357114930924e-200	0.93464873167486	0.32	0.045	2.76826791375828e-196	cMonocyte
TCEB21	4.25675935515899e-142	0.929410872953853	0.758	0.411	6.75845682818593e-138	cMonocyte
ZNF385A	0	0.924109479197913	0.306	0.017	0	cMonocyte
PHACTR11	8.66218912192847e-212	0.923677491136847	0.4	0.067	1.37529576688858e-207	cMonocyte
ANXA51	2.3819465869135e-202	0.923105601877369	0.386	0.068	3.78181659604257e-198	cMonocyte
GNG51	2.12534444541295e-156	0.919504670504667	0.566	0.19	3.37440937598213e-152	cMonocyte
FOSL2	5.9184971948601e-160	0.91149150991122	0.35	0.07	9.39679799627938e-156	cMonocyte
MIR22HG	1.00923139232691e-267	0.90457369722853	0.3	0.026	1.60235668159744e-263	cMonocyte
CYBA3	2.62097642554609e-128	0.904329942522331	0.773	0.437	4.16132427083953e-124	cMonocyte
ANXA12	3.29868843654544e-122	0.901174431645218	0.625	0.262	5.23732763070319e-118	cMonocyte
TREM1	0	0.898532931668456	0.285	0.007	0	cMonocyte
ICAM1	1.48233979852144e-259	0.889245563146854	0.296	0.026	2.35351089811248e-255	cMonocyte
BASP1	3.36827196952916e-135	0.889160476602908	0.258	0.044	5.34780540602145e-131	cMonocyte
HLA-DRB11	1.28424212727408e-216	0.884810954350095	0.759	0.232	2.03899122547306e-212	cMonocyte
SGK1	7.75424116771721e-127	0.879680694661433	0.355	0.087	1.23114087019846e-122	cMonocyte
C4orf481	6.90374991001266e-155	0.875754707580312	0.38	0.084	1.09610837321271e-150	cMonocyte
CSTB1	3.75332897788758e-80	0.865614059169682	0.452	0.192	5.95916041819212e-76	cMonocyte
TKT	5.48495292390838e-109	0.865385940809714	0.464	0.17	8.70845975728933e-105	cMonocyte
STX11	1.99400026607545e-215	0.856248141563494	0.357	0.053	3.16587422244799e-211	cMonocyte
PTPRE	1.0814576220046e-131	0.852204767126659	0.347	0.079	1.7170302664567e-127	cMonocyte
CARD161	1.66988345556026e-121	0.830137132484987	0.38	0.103	2.65127396239302e-117	cMonocyte
UBE2D1	1.43666291286116e-137	0.827937228012714	0.404	0.106	2.28098970674967e-133	cMonocyte
RNF130	9.4954946328237e-222	0.826617261178801	0.303	0.035	1.50759968285342e-217	cMonocyte
PYCARD1	1.18328577513797e-106	0.819853754125019	0.302	0.075	1.87870282518655e-102	cMonocyte
NUP214	1.07648542912332e-194	0.81680579054529	0.303	0.041	1.70913591581909e-190	cMonocyte
MT-ND11	1.35862605745841e-209	0.816731896910426	0.99	0.908	2.15709059142671e-205	cMonocyte
MCL11	2.25925033261504e-89	0.803065721109296	0.567	0.267	3.58701175309291e-85	cMonocyte
HLA-DRA1	2.86126020204075e-240	0.803046044709831	0.85	0.261	4.5428228227801e-236	cMonocyte
CXCL16	2.06617795525684e-215	0.800398599440686	0.277	0.029	3.28047073956128e-211	cMonocyte
GRINA	1.33591173679309e-199	0.800297009311602	0.283	0.034	2.12102706450639e-195	cMonocyte
ANKRD281	2.73639795565644e-186	0.799311268084997	0.282	0.036	4.34457903419573e-182	cMonocyte
HMGA1	9.39099731151037e-56	0.793693048357566	0.482	0.27	1.4910086431485e-51	cMonocyte
APLP2	1.50672108853753e-169	0.791615458191521	0.355	0.067	2.39222107227103e-165	cMonocyte
CLIC12	9.95295863304285e-127	0.775340055676555	0.601	0.233	1.58023124216821e-122	cMonocyte
MAP3K81	1.70144996962325e-102	0.772823128295901	0.336	0.091	2.70139211677084e-98	cMonocyte
CTNNB1	1.00774656665352e-75	0.772147803939543	0.332	0.112	1.5999992238758e-71	cMonocyte
POLR2L2	1.6911321261722e-97	0.75865295217896	0.622	0.309	2.68501047672359e-93	cMonocyte
RNF145	1.12348580787173e-59	0.75649700162615	0.489	0.262	1.78375841715794e-55	cMonocyte
CTSB	2.35286649866884e-147	0.749462845609028	0.305	0.056	3.73564613993651e-143	cMonocyte
PLIN2	4.60272514868235e-95	0.741179425688174	0.315	0.087	7.30774671856297e-91	cMonocyte
MT-CO11	1.30239365619697e-180	0.736089964175525	0.995	0.955	2.06781040794392e-176	cMonocyte
LAMTOR4	2.88034021782464e-85	0.735657234814171	0.528	0.236	4.57311616384018e-81	cMonocyte
PTP4A2	6.97537630010507e-92	0.734553480115365	0.445	0.165	1.10748049516768e-87	cMonocyte
DUSP12	7.04572612503403e-77	0.731662278824513	0.776	0.535	1.11864993687165e-72	cMonocyte
ODF3B	4.60658822492533e-218	0.730757554987732	0.257	0.024	7.31388012471395e-214	cMonocyte
SLC43A2	6.18566969071961e-175	0.730212475839635	0.255	0.031	9.82098776795553e-171	cMonocyte
FOS2	4.09224597382266e-66	0.727725152297817	0.806	0.605	6.49725893263824e-62	cMonocyte
VMP1	1.85957149153215e-68	0.722742545225244	0.312	0.107	2.9524416571056e-64	cMonocyte
AP2S11	1.17539241969446e-77	0.720871763450953	0.394	0.151	1.86617054474889e-73	cMonocyte
H2AFY	1.31066186479262e-92	0.719767180461639	0.459	0.173	2.08093784273124e-88	cMonocyte
RIPK2	4.03518788433323e-157	0.717074525898551	0.285	0.045	6.40666780395587e-153	cMonocyte
BLOC1S1	4.0323508527205e-98	0.705101501176253	0.446	0.16	6.40216344886434e-94	cMonocyte
CD44	1.64248006525e-77	0.70246225087288	0.725	0.479	2.60776559959742e-73	cMonocyte
KLF61	1.98120482759384e-72	0.701943243016941	0.74	0.48	3.14555890477074e-68	cMonocyte
ALDOA1	1.13458754642365e-75	0.692701154027924	0.686	0.44	1.80138464745682e-71	cMonocyte
FOSB2	4.1507376002482e-61	0.692177436124324	0.558	0.299	6.59012608791407e-57	cMonocyte
OAZ11	1.21916042708516e-80	0.690787983949082	0.802	0.604	1.9356610100831e-76	cMonocyte
C9orf89	2.95946933752951e-129	0.690682095758136	0.317	0.068	4.6987494671956e-125	cMonocyte
SAMSN1	5.63528632167634e-61	0.683676609464833	0.382	0.162	8.94714409292552e-57	cMonocyte
PLP21	3.95076815570916e-89	0.681336628509898	0.406	0.144	6.27263460081943e-85	cMonocyte
PRELID12	2.30904414100214e-75	0.678336441804671	0.465	0.199	3.6660693826691e-71	cMonocyte
AHNAK1	2.17621652074501e-91	0.673506611709736	0.276	0.07	3.45517896998686e-87	cMonocyte
LY86	3.53732941329277e-153	0.669526946446761	0.294	0.049	5.61621790948493e-149	cMonocyte
HSBP1	9.2138178169523e-93	0.663922694702932	0.318	0.09	1.46287785479752e-88	cMonocyte
CNPY3	1.59081673590598e-79	0.661981868671903	0.348	0.117	2.52573973159792e-75	cMonocyte
RGS22	3.31177240084152e-43	0.660602988080869	0.393	0.198	5.25810104081609e-39	cMonocyte
H3F3A1	1.35755699062546e-137	0.659961470496605	0.905	0.798	2.15539323401604e-133	cMonocyte
CDKN1A1	1.2284723498862e-55	0.653042584697221	0.284	0.103	1.95044554991431e-51	cMonocyte
COX8A1	9.4796252786275e-75	0.651797802803474	0.558	0.277	1.50508010548769e-70	cMonocyte
GPX4	8.39311691068792e-65	0.651481417165184	0.607	0.363	1.33257517190992e-60	cMonocyte
MIR24-22	2.75917162529894e-52	0.636437789689221	0.525	0.284	4.38073678948713e-48	cMonocyte
HLA-DMA1	1.39133888259891e-89	0.635348292174325	0.416	0.14	2.2090287439023e-85	cMonocyte
RIN3	5.97418198072131e-104	0.629879561185924	0.264	0.057	9.48520873079123e-100	cMonocyte
C1orf162	1.90310920306784e-44	0.624981305867033	0.29	0.123	3.02156648171081e-40	cMonocyte
MT-ATP61	3.20272412357264e-127	0.623286482091818	0.974	0.876	5.08496509099628e-123	cMonocyte
LCP1	2.50469013276558e-57	0.615745208403091	0.351	0.143	3.97669652379191e-53	cMonocyte
C10orf54	2.98079344748713e-42	0.612813442615264	0.277	0.116	4.73260575657532e-38	cMonocyte
HLA-DPA11	4.00959552690384e-106	0.612031274668749	0.555	0.201	6.36603481806523e-102	cMonocyte
ZYX	7.53997435570331e-76	0.611900115672531	0.29	0.086	1.19712172845501e-71	cMonocyte
JUND1	2.4971703148103e-68	0.601726986685645	0.626	0.346	3.96475730882432e-64	cMonocyte
NOP101	1.8755884815845e-44	0.592926962110011	0.471	0.256	2.9778718322117e-40	cMonocyte
ARRB2	2.09343850822164e-56	0.585002225863018	0.349	0.14	3.3237523195035e-52	cMonocyte
ATF41	1.27038539373213e-54	0.583216307883771	0.52	0.281	2.01699088962851e-50	cMonocyte
GLUL	1.55036917916633e-94	0.579293975758481	0.263	0.061	2.46152114576238e-90	cMonocyte
SEC11A1	2.75639123876859e-68	0.575803288303892	0.417	0.174	4.37632236979289e-64	cMonocyte
KLF10	1.48586864651404e-62	0.574675985753963	0.259	0.082	2.35911365007034e-58	cMonocyte
C14orf21	3.64389590583428e-70	0.573566881255233	0.736	0.51	5.78541352969309e-66	cMonocyte
ATP5I1	1.0322122741018e-49	0.565037038114901	0.597	0.371	1.63884342759143e-45	cMonocyte
ARL4A	2.68681005101729e-56	0.560651193434216	0.353	0.146	4.26584831800015e-52	cMonocyte
MYL62	6.6900106096975e-76	0.560050072685304	0.842	0.662	1.06217298450167e-71	cMonocyte
TLE3	1.03127256892024e-54	0.556183259870764	0.258	0.088	1.63735145767466e-50	cMonocyte
PPP1R15A1	1.93544048222127e-53	0.555895588200129	0.693	0.466	3.07289885362271e-49	cMonocyte
PCBP1	1.06532969831079e-52	0.554226219276656	0.538	0.298	1.69142396200804e-48	cMonocyte
PSMB31	1.34860130128429e-49	0.549091843294461	0.46	0.236	2.14117428604907e-45	cMonocyte
RILPL2	3.69651023148614e-48	0.549004396352076	0.289	0.114	5.86894929453054e-44	cMonocyte
PGLS	3.78358144490154e-54	0.545968087852104	0.32	0.126	6.00719226007018e-50	cMonocyte
LSP12	2.53931250727683e-57	0.545149171097447	0.585	0.324	4.03166646780342e-53	cMonocyte
TALDO11	1.09245456896706e-57	0.543023493263999	0.284	0.101	1.73449011914901e-53	cMonocyte
ZFAND5	2.00439185183447e-44	0.541647467640685	0.396	0.194	3.18237294315759e-40	cMonocyte
NDUFB12	2.57547065875751e-39	0.541646706259759	0.472	0.272	4.0890747649093e-35	cMonocyte
UBE2J11	2.7245319862393e-59	0.541436424135786	0.314	0.115	4.32573943455214e-55	cMonocyte
ATP5E1	2.86746038571344e-86	0.541036259080527	0.897	0.775	4.55266685439723e-82	cMonocyte
EFHD21	4.49694468715285e-48	0.536886920488489	0.257	0.093	7.13979907979257e-44	cMonocyte
IRF2BP2	1.48211222415702e-40	0.533858298126032	0.382	0.195	2.3531495782941e-36	cMonocyte
EHD1	5.68594756814082e-36	0.531244801923945	0.263	0.116	9.02757895393718e-32	cMonocyte
BZW11	4.6169435955384e-29	0.530910542287164	0.466	0.305	7.33032134663632e-25	cMonocyte
SERF22	3.2336224067813e-58	0.526768816201395	0.802	0.611	5.13402229524667e-54	cMonocyte
MT-CO21	1.6763816894758e-133	0.519031477147339	0.994	0.982	2.66159120838073e-129	cMonocyte
PET1001	2.45490637312669e-48	0.517993690201637	0.558	0.324	3.89765484861325e-44	cMonocyte
ARPC1B	9.23834396179301e-33	0.507518042215656	0.474	0.29	1.46677187081388e-28	cMonocyte
PKM1	1.10519979629048e-44	0.50647122845408	0.44	0.23	1.7547257165704e-40	cMonocyte
TMSB4X1	1.54318496217937e-88	0.497736527714417	0.977	0.95	2.45011476445219e-84	cMonocyte
ITGB21	3.01277047032051e-20	0.493813041654762	0.374	0.234	4.78337567572788e-16	cMonocyte
RNF1811	4.7176576272552e-54	0.492858120939237	0.357	0.15	7.49022501479308e-50	cMonocyte
HCST2	4.63249504470932e-56	0.490427545803534	0.568	0.304	7.35501238248499e-52	cMonocyte
GABARAPL1	1.14446395824898e-32	0.48639326576217	0.251	0.11	1.8170654265119e-28	cMonocyte
MIDN	4.07693294083376e-34	0.483264319539998	0.254	0.109	6.47294643016176e-30	cMonocyte
MT-ND42	2.15819005077878e-77	0.477764751094776	0.978	0.934	3.42655834362147e-73	cMonocyte
RHEB	4.41745069645516e-35	0.47154727339705	0.342	0.173	7.01358647076186e-31	cMonocyte
CMTM61	2.28722207244531e-42	0.471389346993013	0.374	0.183	3.63142248442142e-38	cMonocyte
WTAP	3.38659367173434e-20	0.471279439755137	0.396	0.263	5.37689477261262e-16	cMonocyte
CNOT1	1.55966332518428e-28	0.469567234083564	0.371	0.211	2.47627746139508e-24	cMonocyte
SAT2	4.69355251570463e-56	0.464001074875418	0.258	0.085	7.45195332918424e-52	cMonocyte
EIF6	1.88911097736413e-35	0.463557015782519	0.296	0.139	2.99934149876102e-31	cMonocyte
MT-ND31	7.29932601001734e-54	0.46286645437406	0.902	0.881	1.15891399061045e-49	cMonocyte
SERPINB1	1.68649945630701e-33	0.462115089739373	0.324	0.161	2.67765518677863e-29	cMonocyte
GNB2	9.1706625434232e-32	0.462095738010485	0.265	0.12	1.4560260920193e-27	cMonocyte
ATP6V0D1	7.68621483074062e-35	0.456447047696476	0.29	0.133	1.22034032867669e-30	cMonocyte
MT-CO31	5.72009449811465e-116	0.45569503573443	0.984	0.971	9.08179403465663e-112	cMonocyte
ID22	8.28389875680103e-20	0.452650563460209	0.406	0.268	1.3152346056173e-15	cMonocyte
RHOG1	3.42017231559319e-33	0.448310776574843	0.406	0.226	5.4302075854673e-29	cMonocyte
HLA-DPB11	1.17493879635232e-85	0.447947865362827	0.603	0.25	1.86545032696858e-81	cMonocyte
IER23	2.52897156404426e-16	0.441969612291454	0.555	0.443	4.01524815223307e-12	cMonocyte
SLC38A2	1.23748256983968e-27	0.438607323433359	0.335	0.182	1.96475107613445e-23	cMonocyte
FKBP1A1	1.5372027892003e-21	0.435456981372274	0.366	0.233	2.44061686841332e-17	cMonocyte
SCAND12	7.60374904595586e-31	0.435373185249992	0.429	0.252	1.20724723602641e-26	cMonocyte
TMEM219	2.83134097396867e-34	0.426909469360608	0.299	0.14	4.49532006437005e-30	cMonocyte
TPI12	5.16511172745791e-34	0.426451152512198	0.423	0.234	8.20064788968492e-30	cMonocyte
RHOA	5.17761469945846e-31	0.424718204174031	0.494	0.316	8.2204988583302e-27	cMonocyte
BRK1	1.17035449362588e-32	0.423625298796103	0.458	0.274	1.85817182952981e-28	cMonocyte
RAB1A	1.01359637889805e-38	0.423448660968502	0.321	0.149	1.60928697077643e-34	cMonocyte
HIGD2A	2.75041102071457e-34	0.42283016754813	0.523	0.328	4.36682757758853e-30	cMonocyte
ARF61	1.00423013410359e-25	0.42113138161074	0.444	0.276	1.59441618391627e-21	cMonocyte
CRIP13	1.44085901939908e-18	0.421042803731457	0.525	0.38	2.28765186509992e-14	cMonocyte
COX7B1	8.39009019903864e-29	0.418279860532442	0.547	0.369	1.33209462090137e-24	cMonocyte
PFDN5	3.22807797720772e-74	0.415346811211984	0.897	0.877	5.1252194044127e-70	cMonocyte
ACTB1	3.1202444333593e-40	0.406190692262136	0.928	0.851	4.95401208684455e-36	cMonocyte
ZFP362	2.48925493359183e-12	0.405547246687455	0.601	0.533	3.95219005806374e-08	cMonocyte
CD831	2.77448690533703e-82	0.404041355067118	0.526	0.222	4.40505285960361e-78	cMonocyte
RBPJ	1.1891154741617e-32	0.40320825169914	0.309	0.15	1.88795863832653e-28	cMonocyte
UQCR11.11	1.71793569770679e-32	0.40266431678538	0.59	0.401	2.72756650724907e-28	cMonocyte
PABPC41	1.73052776386927e-36	0.400114173593177	0.272	0.117	2.74755893069525e-32	cMonocyte
VAMP81	9.03429993697288e-20	0.395013679388759	0.33	0.202	1.43437580099318e-15	cMonocyte
GRB22	8.46760494498083e-26	0.391913634694387	0.337	0.183	1.34440163711461e-21	cMonocyte
WDR74	2.99278457267337e-19	0.391529388249757	0.324	0.197	4.75164406603351e-15	cMonocyte
TNFAIP8	2.38807374833763e-13	0.390084562554018	0.252	0.159	3.79154469023566e-09	cMonocyte
MT-ND4L	5.32358833728027e-29	0.389892293363692	0.429	0.254	8.45226120309989e-25	cMonocyte
WDR83OS2	1.38641617706327e-25	0.387537527238899	0.372	0.214	2.20121296432336e-21	cMonocyte
COX5A1	1.7476427162045e-24	0.380156864918798	0.376	0.216	2.77473234051788e-20	cMonocyte
EVI2B2	1.15909513675721e-26	0.379156955649853	0.396	0.233	1.84029534862942e-22	cMonocyte
TMSB101	2.41665319195631e-46	0.378885167271731	0.969	0.916	3.83692027286903e-42	cMonocyte
LMNA	2.32512131607496e-43	0.378466633711135	0.351	0.157	3.69159511353221e-39	cMonocyte
AP3S1	2.82679368617442e-32	0.37721643725085	0.288	0.134	4.48810033553912e-28	cMonocyte
CFL12	4.66994585405171e-45	0.376577530081466	0.829	0.691	7.4144730324779e-41	cMonocyte
GADD45B2	3.24564238409284e-08	0.370902761071762	0.42	0.329	0.00051531064132242	cMonocyte
NDUFA111	5.51754880163549e-26	0.368844656091152	0.386	0.226	8.76021223235667e-22	cMonocyte
LAPTM4A1	3.05182099329486e-28	0.368624123780609	0.428	0.252	4.84537619105426e-24	cMonocyte
MT-ND2	5.52996266516472e-55	0.368457184159213	0.959	0.935	8.77992172348202e-51	cMonocyte
ARPC33	9.71991261446956e-24	0.367798278650415	0.601	0.449	1.54323052579933e-19	cMonocyte
MRPL231	1.3060790384023e-19	0.367016472918732	0.275	0.152	2.07366168927132e-15	cMonocyte
MMP24-AS1	7.61545275548956e-34	0.365591274847048	0.252	0.108	1.20910543398908e-29	cMonocyte
SEC61B2	8.40536404703904e-30	0.357302499778747	0.55	0.362	1.33451964974839e-25	cMonocyte
DAZAP2	1.85088623362489e-23	0.356159201578407	0.55	0.382	2.93865207312624e-19	cMonocyte
ZFP36L11	6.23611613186504e-28	0.353155543344427	0.541	0.362	9.90108158256213e-24	cMonocyte
LAPTM51	2.25583378539993e-34	0.353081652907902	0.807	0.715	3.58158730107946e-30	cMonocyte
METTL9	1.49018799569108e-21	0.352924084942592	0.319	0.181	2.36597148075873e-17	cMonocyte
HLA-DQB11	1.13765909585613e-56	0.352676907189954	0.369	0.14	1.80626134649077e-52	cMonocyte
MT-ND51	4.3837126594418e-28	0.351183848209579	0.728	0.574	6.96002058939574e-24	cMonocyte
EIF4E	2.02374661172319e-22	0.350383486105352	0.278	0.149	3.2131024954329e-18	cMonocyte
MAP1LC3B2	4.70495958432466e-25	0.350132455782987	0.441	0.275	7.47006433203226e-21	cMonocyte
TPM31	4.5029542638583e-19	0.35012188700063	0.549	0.404	7.14934048472783e-15	cMonocyte
SNHG15	2.63744190221594e-15	0.348688429965603	0.282	0.173	4.18746650814825e-11	cMonocyte
ARPC5	3.91356071646473e-18	0.348473267061641	0.333	0.205	6.21356034953104e-14	cMonocyte
COX6B11	9.321655870308e-23	0.346000489333171	0.579	0.429	1.4799993025288e-18	cMonocyte
CDC42	1.38924942802411e-18	0.3441001125954	0.595	0.459	2.20571131687388e-14	cMonocyte
CHMP2A1	2.45128950339646e-20	0.343912451873195	0.261	0.141	3.89191234454256e-16	cMonocyte
SUPT4H1	7.17892702158538e-21	0.336318063572033	0.324	0.188	1.13979824321711e-16	cMonocyte
CFLAR1	2.25609900809761e-20	0.330259956440956	0.258	0.138	3.58200839515658e-16	cMonocyte
ATP5G2	1.96259955280908e-21	0.328971976776883	0.73	0.655	3.11601930999498e-17	cMonocyte
C20orf241	1.38172095666402e-21	0.325165034457588	0.317	0.179	2.19375836289546e-17	cMonocyte
RTN4	1.18748109678459e-14	0.325094598532823	0.317	0.204	1.8853637373649e-10	cMonocyte
CD741	9.76205456030568e-87	0.32374391735681	0.861	0.591	1.54992140253973e-82	cMonocyte
CASP4	3.67638816736426e-18	0.322937448423218	0.289	0.17	5.83700149332424e-14	cMonocyte
NDUFA131	3.05334975459481e-16	0.311945668297981	0.494	0.359	4.84780340537018e-12	cMonocyte
ATP5D1	1.66026240301331e-19	0.301627004240074	0.495	0.352	2.63599861726424e-15	cMonocyte
ATP6V1G1	2.67351411396643e-09	0.299002146718123	0.603	0.544	4.2447383587445e-05	cMonocyte
PPP4C	8.91160862814101e-18	0.297443325943193	0.311	0.183	1.41489610188995e-13	cMonocyte
UQCRH1	4.52423275371567e-14	0.29379523946416	0.58	0.476	7.18312434307438e-10	cMonocyte
NDUFB71	3.92198704977848e-17	0.292810147316191	0.282	0.162	6.22693883893329e-13	cMonocyte
UQCRQ1	1.96946107117398e-10	0.29165716901443	0.416	0.313	3.12691334270293e-06	cMonocyte
VASP	1.57139708453235e-24	0.287496334814224	0.264	0.131	2.49490715111202e-20	cMonocyte
RNH1	5.17256218591427e-16	0.285968165092299	0.278	0.168	8.21247698257609e-12	cMonocyte
TCEB1	9.16502239703744e-14	0.282761468705381	0.345	0.231	1.45513060597763e-09	cMonocyte
BNIP3L	7.21678692458387e-17	0.277488622696858	0.272	0.157	1.14580926001618e-12	cMonocyte
PFN11	3.52612753772111e-34	0.274888906079093	0.85	0.756	5.59843269163981e-30	cMonocyte
PIM31	4.98347731401502e-17	0.273542368177881	0.404	0.264	7.91226693146165e-13	cMonocyte
VAPA	3.12945808104765e-13	0.265066255192426	0.423	0.307	4.96864059527935e-09	cMonocyte
FMNL11	2.95837093611643e-12	0.263817868428332	0.283	0.18	4.69700553527206e-08	cMonocyte
ETF1	1.07430438174106e-14	0.263550794986112	0.279	0.171	1.70567306689028e-10	cMonocyte
TLE41	3.88483404481514e-12	0.261769145761892	0.307	0.199	6.167951012953e-08	cMonocyte
CAST	6.61282240369683e-14	0.259633780569833	0.29	0.181	1.04991781303495e-09	cMonocyte
NDUFA14	1.2915909332765e-07	0.251377797353471	0.444	0.353	0.00205065892476309	cMonocyte
CST31	7.26218413474755e-167	2.71012632568421	1	0.132	1.15301697507387e-162	ncMonocyte
HLA-DPA12	4.98340284708845e-105	2.3864731747339	0.99	0.224	7.91214870032234e-101	ncMonocyte
HLA-DPB12	1.4881156453159e-90	2.31603329529596	0.99	0.273	2.36268121006805e-86	ncMonocyte
HLA-DRB12	2.91257250210388e-89	2.25576106631734	0.99	0.27	4.62429136159034e-85	ncMonocyte
HLA-DRA2	4.31959879336956e-80	2.09971611168425	1	0.305	6.85822700423284e-76	ncMonocyte
LYZ1	1.09634692675288e-135	2.01872942517755	0.94	0.121	1.74067001560555e-131	ncMonocyte
HLA-DQA11	3.53839199670902e-116	1.98756331491147	0.81	0.107	5.61790497317491e-112	ncMonocyte
CD742	1.6802162027654e-58	1.94724445682943	1	0.611	2.66767926513062e-54	ncMonocyte
HLA-DQB12	3.79382464748295e-116	1.80551874469883	0.95	0.152	6.02345539280868e-112	ncMonocyte
CPVL1	2.77058983830544e-206	1.76516857254511	0.71	0.043	4.39886548627754e-202	ncMonocyte
FCER1A	0	1.65026172873132	0.52	0.004	0	ncMonocyte
VIM2	2.75083405745397e-58	1.62048162251584	0.99	0.492	4.36749923301966e-54	ncMonocyte
HLA-DMA2	2.00358502195995e-94	1.59643631916295	0.88	0.157	3.18109193936582e-90	ncMonocyte
CEBPD1	5.85073861582269e-135	1.53916409639672	0.68	0.06	9.28921770034169e-131	ncMonocyte
KLF41	1.10469686108669e-147	1.49350044382673	0.71	0.06	1.75392720634733e-143	ncMonocyte
LGALS12	2.53903872792463e-74	1.42643121678692	0.84	0.165	4.03123178832593e-70	ncMonocyte
CLEC10A	0	1.41146855434663	0.49	0.004	0	ncMonocyte
GRN2	5.0566381337426e-106	1.41062668220557	0.73	0.09	8.02842436494312e-102	ncMonocyte
ANXA22	8.55571669938765e-87	1.35555672456504	0.78	0.123	1.35839114036178e-82	ncMonocyte
GAPDH2	3.55171832930239e-43	1.35224155598465	0.95	0.602	5.63906319143341e-39	ncMonocyte
S100A102	1.86986416121566e-50	1.35042207102311	0.89	0.333	2.96878332876211e-46	ncMonocyte
LGALS21	1.01796457069249e-155	1.3361306734838	0.66	0.048	1.61622234888847e-151	ncMonocyte
BID1	7.05026409078103e-93	1.32653639070412	0.74	0.104	1.1193704296933e-88	ncMonocyte
IFI301	1.97293413144048e-149	1.3218348375719	0.74	0.063	3.13242752048805e-145	ncMonocyte
SAT11	1.17089693797902e-36	1.31725902352859	0.95	0.506	1.8590330684293e-32	ncMonocyte
GSTP13	5.43005103024012e-52	1.2346264556247	0.85	0.232	8.62129202071224e-48	ncMonocyte
COTL11	1.87156698568658e-39	1.23288001300942	0.87	0.357	2.97148690317458e-35	ncMonocyte
LST11	1.14908195714268e-101	1.22050203490349	0.86	0.125	1.82439742335543e-97	ncMonocyte
CTSZ1	2.98638194181346e-99	1.18224157201683	0.45	0.035	4.74147860901723e-95	ncMonocyte
TIMP11	6.99595831175574e-65	1.17361370863971	0.77	0.147	1.11074830115746e-60	ncMonocyte
LMNA1	4.16825128806173e-40	1.15471019752761	0.67	0.169	6.61793257005561e-36	ncMonocyte
RAB311	2.79457492435183e-110	1.14775691723259	0.68	0.07	4.4369466073934e-106	ncMonocyte
GPR183	1.0148497831031e-35	1.10354021840187	0.81	0.29	1.61127700063279e-31	ncMonocyte
CSF2RA	7.15176666216539e-245	1.09873060999105	0.6	0.024	1.135485992952e-240	ncMonocyte
CD1C	6.69982495366147e-160	1.08433621107218	0.35	0.012	1.06373120789283e-155	ncMonocyte
ANXA52	1.97441548968443e-81	1.07903899084034	0.66	0.09	3.13477947297197e-77	ncMonocyte
AIF11	6.96911974103095e-49	1.07383575813665	0.75	0.182	1.10648714128348e-44	ncMonocyte
SPI11	1.61947585661229e-91	1.05807511002913	0.68	0.084	2.57124181754334e-87	ncMonocyte
RNF1301	8.9748489686234e-115	1.05793187188086	0.59	0.052	1.42493677074834e-110	ncMonocyte
HLA-DMB1	2.00998351490715e-70	1.05172722623303	0.62	0.089	3.19125082661808e-66	ncMonocyte
GPX12	2.25223673296061e-50	1.03768401294255	0.82	0.228	3.57587626092157e-46	ncMonocyte
EREG1	1.86544228208407e-66	1.0278568374432	0.42	0.044	2.96176271126488e-62	ncMonocyte
CAPG1	4.89814651193078e-83	1.01203605075147	0.55	0.062	7.7767872169925e-79	ncMonocyte
S100A61	4.84439538312823e-38	1.00259711190131	0.94	0.441	7.69144654979269e-34	ncMonocyte
CXCL161	8.15897786775875e-101	0.996509144081622	0.52	0.046	1.29540091606406e-96	ncMonocyte
ARPC1B1	3.72378890621642e-27	0.991654998952819	0.76	0.301	5.91225964639981e-23	ncMonocyte
FTH11	2.21727112652114e-33	0.985238238496445	1	0.935	3.52036136757762e-29	ncMonocyte
PLEK1	3.66429709416749e-50	0.970543432736956	0.56	0.097	5.81780449640972e-46	ncMonocyte
CSTA1	6.59280854000638e-103	0.967288330002606	0.7	0.077	1.04674021189681e-98	ncMonocyte
FCGRT1	2.97865553153741e-65	0.964511158143259	0.64	0.104	4.72921138742195e-61	ncMonocyte
PLAUR1	5.50017385315001e-78	0.953989071947406	0.62	0.079	8.73262602664627e-74	ncMonocyte
AP1S21	1.41959958809298e-51	0.952895146728706	0.62	0.118	2.25389826601522e-47	ncMonocyte
S100A111	5.44066170856917e-48	0.948164077586575	0.81	0.207	8.63813859469527e-44	ncMonocyte
RAC11	1.97547259670778e-45	0.943326209677159	0.8	0.22	3.13645784179294e-41	ncMonocyte
TYMP1	2.41953194166318e-55	0.94168699397667	0.67	0.126	3.84149086377864e-51	ncMonocyte
S100A43	1.51521730485688e-27	0.933474258334676	0.81	0.322	2.40571051492127e-23	ncMonocyte
ATP6V0B2	3.07128296107799e-40	0.933406199384886	0.8	0.238	4.87627595730353e-36	ncMonocyte
FCER1G2	1.70313323829379e-52	0.932537235289662	0.66	0.124	2.70406464243906e-48	ncMonocyte
LSP13	1.09509673927446e-33	0.929134727379392	0.84	0.341	1.73868509294606e-29	ncMonocyte
INSIG1	1.34286547526909e-21	0.920649302560668	0.47	0.135	2.13206751508473e-17	ncMonocyte
MS4A6A1	5.31005544119511e-36	0.916964526620925	0.29	0.039	8.43077502398547e-32	ncMonocyte
CFP1	8.37990389635154e-109	0.915391735116036	0.62	0.059	1.33047734162373e-104	ncMonocyte
NEAT11	5.22607351305439e-29	0.91377096287412	0.93	0.378	8.29743691667645e-25	ncMonocyte
IL81	1.27448318310047e-21	0.898894934398613	0.47	0.14	2.02349694980862e-17	ncMonocyte
TYROBP2	3.51673277794442e-61	0.896032585858311	0.86	0.17	5.58351663154236e-57	ncMonocyte
ZNF385A1	3.21206886700147e-146	0.895935128392731	0.56	0.036	5.09980174013823e-142	ncMonocyte
ALDH2	5.27462871051398e-193	0.895785638749076	0.48	0.019	8.37452800368305e-189	ncMonocyte
EMP31	1.10015188297122e-28	0.8925458926146	0.91	0.476	1.74671114459341e-24	ncMonocyte
CLIC13	4.32458831782434e-33	0.8849200996864	0.77	0.26	6.86614887220971e-29	ncMonocyte
DUSP21	1.01594463623808e-10	0.883205335229934	0.62	0.297	1.61301529895519e-06	ncMonocyte
RNH11	9.09323277742141e-43	0.879314029444115	0.71	0.172	1.4437325680712e-38	ncMonocyte
PTPRE1	1.15131131935477e-61	0.865295525563759	0.62	0.097	1.82793698173957e-57	ncMonocyte
ARL4C1	1.4913604369387e-24	0.858369056736518	0.59	0.18	2.36783296572758e-20	ncMonocyte
STX111	4.67107347069676e-71	0.855515420954275	0.57	0.074	7.41626334942525e-67	ncMonocyte
AMICA1	2.46125451174137e-44	0.849387981861732	0.42	0.063	3.90773378829177e-40	ncMonocyte
FABP51	7.09064650685369e-19	0.848746583934149	0.45	0.138	1.12578194589316e-14	ncMonocyte
PRELID13	3.59729565557794e-36	0.842468737081674	0.74	0.217	5.7114263123611e-32	ncMonocyte
PSAP1	2.03005996772748e-38	0.838739358706245	0.85	0.281	3.22312621076092e-34	ncMonocyte
LGALS31	1.4860782611917e-58	0.836559584235072	0.58	0.088	2.35944645529406e-54	ncMonocyte
SMOX	3.27474852911726e-110	0.832067477295914	0.35	0.019	5.19931823967948e-106	ncMonocyte
GNG52	3.77938322558021e-35	0.831363667542925	0.74	0.217	6.00052674725371e-31	ncMonocyte
GABARAP1	5.81216091353487e-30	0.82439929893569	0.73	0.236	9.22796788241931e-26	ncMonocyte
SRGN2	2.88598728820873e-24	0.817430462634062	0.92	0.575	4.582082017489e-20	ncMonocyte
CRTAP	2.6914651611084e-63	0.814196105250192	0.36	0.034	4.2732392362918e-59	ncMonocyte
G0S21	1.21859921088345e-32	0.813796121662362	0.46	0.093	1.93476996711966e-28	ncMonocyte
TXN2	2.7680611059519e-35	0.81280089993631	0.72	0.203	4.39485061791983e-31	ncMonocyte
PKM2	1.64475644198966e-31	0.807926684708109	0.74	0.243	2.61137980294698e-27	ncMonocyte
DUSP4	1.42716390127232e-60	0.804678585696514	0.4	0.043	2.26590812605007e-56	ncMonocyte
SH3BGRL32	5.65611970793942e-27	0.800009282305646	0.96	0.554	8.98022126029543e-23	ncMonocyte
ACTB2	4.19659349442526e-21	0.796633778183531	0.97	0.857	6.66293149109898e-17	ncMonocyte
C1orf1621	1.46551097706049e-21	0.781485657903406	0.47	0.134	2.32679177827893e-17	ncMonocyte
MIR24-23	1.87747921570063e-25	0.779376512335948	0.8	0.3	2.98087375076789e-21	ncMonocyte
PLP22	2.99503624493592e-33	0.77905135436221	0.62	0.162	4.75521904608476e-29	ncMonocyte
CYBA4	6.97352352893146e-22	0.773331559180747	0.89	0.462	1.10718633068845e-17	ncMonocyte
CD86	7.49929633984097e-84	0.770388275371259	0.43	0.037	1.19066327987655e-79	ncMonocyte
CDKN1A2	6.9895236774106e-26	0.763105508390196	0.47	0.115	1.10972667426248e-21	ncMonocyte
ATF31	8.12442510125411e-32	0.757851626095948	0.37	0.066	1.28991497332612e-27	ncMonocyte
ETV6	1.15130398520128e-51	0.756410520436522	0.28	0.025	1.82792533730407e-47	ncMonocyte
CHMP4B2	2.28034909413303e-23	0.754530672639297	0.55	0.168	3.62051025675501e-19	ncMonocyte
CCDC88A	3.50378504713334e-117	0.746201999770219	0.35	0.017	5.5629595193336e-113	ncMonocyte
CD632	9.3055350251131e-47	0.745876949077354	0.73	0.165	1.47743979593721e-42	ncMonocyte
IL1B1	1.77243703877367e-29	0.743731004847409	0.43	0.09	2.81409828646096e-25	ncMonocyte
RGS23	3.88628561639926e-22	0.741956820946747	0.63	0.211	6.1702556731571e-18	ncMonocyte
CTSH1	8.98617044586169e-68	0.740794823842894	0.47	0.053	1.42673428168946e-63	ncMonocyte
HOTAIRM11	1.66714135857575e-54	0.740757804628715	0.47	0.064	2.64692033501072e-50	ncMonocyte
PRMT10	1.16335843723177e-19	0.733871243573583	0.4	0.112	1.84706419079288e-15	ncMonocyte
C15orf481	2.88973002868411e-42	0.732554794678582	0.37	0.051	4.58802436654177e-38	ncMonocyte
ID23	3.6370001295564e-15	0.732423893309236	0.65	0.276	5.77446510569669e-11	ncMonocyte
AP2S12	1.59251880149256e-41	0.730550036373771	0.71	0.167	2.52844210112973e-37	ncMonocyte
PAK1	5.88850534568122e-55	0.728850938849949	0.34	0.035	9.34917993733807e-51	ncMonocyte
DUSP13	3.36005152288649e-09	0.724939587318917	0.8	0.554	5.33475380288689e-05	ncMonocyte
CNPY31	2.20529888070335e-27	0.714526463788296	0.53	0.133	3.5013530328927e-23	ncMonocyte
GNA15	8.51739298024046e-95	0.713850172021474	0.36	0.023	1.35230648347278e-90	ncMonocyte
AGPAT9	3.71572709294741e-218	0.709407765486096	0.34	0.008	5.89945990547261e-214	ncMonocyte
ETV3	4.09666105569919e-46	0.707750062908126	0.29	0.03	6.50426875813361e-42	ncMonocyte
GDI2	1.47591648926656e-18	0.706566234272583	0.54	0.18	2.34331261000852e-14	ncMonocyte
NPC21	2.39568514800184e-34	0.706061211799391	0.73	0.205	3.80362930948252e-30	ncMonocyte
LY861	1.14614970881835e-47	0.7055271711322	0.45	0.066	1.8197418926909e-43	ncMonocyte
SH2B3	2.52118597617403e-103	0.703808408588543	0.46	0.034	4.00288697437151e-99	ncMonocyte
TPI13	7.94792714047462e-26	0.702543098454403	0.72	0.246	1.26189239209316e-21	ncMonocyte
GSN	2.66512550445859e-89	0.701158724858825	0.32	0.019	4.23141976342891e-85	ncMonocyte
TSPO1	1.53888073609579e-27	0.700571929160495	0.64	0.192	2.44328094469928e-23	ncMonocyte
ZFP363	1.53358994629006e-13	0.697279315214899	0.86	0.535	2.43488075772472e-09	ncMonocyte
WAS	8.14080584906523e-15	0.69528951763631	0.42	0.13	1.29251574465609e-10	ncMonocyte
BASP11	1.62459449237358e-37	0.694203044722348	0.38	0.059	2.57936867554154e-33	ncMonocyte
AREG	2.91056033477254e-33	0.693422351770085	0.32	0.049	4.62109664351835e-29	ncMonocyte
SNX31	6.54322251904924e-19	0.687076414763873	0.72	0.286	1.03886743934945e-14	ncMonocyte
RNASE61	1.19620023049639e-52	0.68452820454062	0.37	0.043	1.89920710595912e-48	ncMonocyte
LGALS9	1.32296297565104e-42	0.674376119754361	0.47	0.079	2.10046831644116e-38	ncMonocyte
PGLS1	1.24695822236571e-25	0.67136075241999	0.52	0.139	1.97979556965003e-21	ncMonocyte
PLSCR1	3.48014423849818e-52	0.664667938825571	0.51	0.077	5.52542500746356e-48	ncMonocyte
PHACTR12	4.65110920230458e-38	0.658899942607811	0.49	0.092	7.38456608049898e-34	ncMonocyte
C20orf27	1.21470977883477e-36	0.657635793145654	0.34	0.05	1.92859471585596e-32	ncMonocyte
FOSB3	2.70014317359657e-12	0.653639785730869	0.69	0.317	4.28701731671927e-08	ncMonocyte
OGFRL1	2.90575974601092e-52	0.650835596703678	0.28	0.025	4.61347474874154e-48	ncMonocyte
RALA	7.26563637883456e-20	0.645096938794644	0.47	0.142	1.15356508786756e-15	ncMonocyte
MAP3K82	1.29239525677182e-35	0.641501357766495	0.52	0.108	2.05193594917663e-31	ncMonocyte
MIDN1	2.01170065426478e-22	0.640868314854627	0.46	0.119	3.19397712877619e-18	ncMonocyte
TPM32	1.08104161386602e-18	0.633541857090107	0.82	0.413	1.71636977033508e-14	ncMonocyte
NAMPT1	5.21020129531482e-23	0.631985658694054	0.54	0.151	8.27223659657133e-19	ncMonocyte
CMTM62	1.89688743508688e-24	0.631698487784317	0.66	0.195	3.01168818068743e-20	ncMonocyte
SERPINB11	4.26045597433387e-23	0.631560454838718	0.56	0.171	6.76432595044989e-19	ncMonocyte
SYNGR22	1.20397581196956e-27	0.626868990292394	0.57	0.151	1.91155239666406e-23	ncMonocyte
CAPN21	1.37509167610371e-30	0.626078359695423	0.38	0.07	2.18323305414986e-26	ncMonocyte
PPIF	1.61171336004729e-39	0.625341098326887	0.38	0.057	2.55891730174709e-35	ncMonocyte
FKBP1A2	3.9693242849712e-22	0.624077043720045	0.68	0.24	6.30209616724877e-18	ncMonocyte
GRB23	1.28480201859956e-18	0.618202659964502	0.58	0.192	2.03988016493053e-14	ncMonocyte
COX5A2	3.47171339279849e-22	0.617856914390317	0.66	0.225	5.51203935374617e-18	ncMonocyte
CD33	5.87488169246665e-99	0.615583408257747	0.27	0.012	9.32754966312929e-95	ncMonocyte
FOSL21	6.86291381663656e-27	0.614804688845059	0.42	0.091	1.08962482666739e-22	ncMonocyte
RILPL21	9.13842542815408e-29	0.614110391313031	0.52	0.125	1.45090780522802e-24	ncMonocyte
ARPC21	4.11104171143793e-17	0.61086849544295	0.93	0.587	6.52710092525e-13	ncMonocyte
ARPC51	1.46924226979472e-22	0.610183740669532	0.64	0.211	2.33271595175308e-18	ncMonocyte
MYD88	2.94463875157499e-29	0.609248391858788	0.28	0.042	4.67520294587561e-25	ncMonocyte
SSR11	1.38159203929831e-28	0.607551812255801	0.45	0.097	2.19355368079393e-24	ncMonocyte
HMGA11	6.08065180472893e-15	0.607271351384827	0.63	0.285	9.65425087036812e-11	ncMonocyte
CTNNB11	2.22012003510994e-08	0.603714007663705	0.34	0.129	0.000352488457974405	ncMonocyte
ATP1B3	1.63976268823298e-17	0.600057375236575	0.45	0.14	2.6034512201075e-13	ncMonocyte
GSTO11	3.59237851309497e-35	0.590516815039631	0.57	0.127	5.70361936524088e-31	ncMonocyte
SAMHD1	2.13305358219328e-19	0.590084949371391	0.34	0.082	3.38664917244827e-15	ncMonocyte
CRIP14	5.24578863865647e-11	0.588119361646322	0.72	0.39	8.32873862159488e-07	ncMonocyte
LRRFIP1	9.61492081845228e-15	0.588024756661265	0.74	0.321	1.52656097834567e-10	ncMonocyte
SPINT2	3.97792969910814e-32	0.587584876032144	0.47	0.096	6.31575898327399e-28	ncMonocyte
H2AFY1	4.85409120765009e-27	0.586482726846067	0.65	0.193	7.70684061038605e-23	ncMonocyte
CAT	2.33479362636855e-23	0.586022608028862	0.33	0.068	3.70695184058534e-19	ncMonocyte
PFN12	1.65075788031628e-19	0.583599080207282	0.98	0.762	2.62090828657815e-15	ncMonocyte
DAPP1	1.09230682751346e-27	0.583487614586306	0.27	0.042	1.73425555004312e-23	ncMonocyte
PHLDA2	1.61616007238738e-89	0.582987869953152	0.29	0.016	2.56597734692944e-85	ncMonocyte
MCL12	1.92346157488374e-19	0.581816475599311	0.74	0.289	3.05387994244291e-15	ncMonocyte
PPT1	1.5862796975911e-23	0.581701079485388	0.4	0.094	2.51853627586539e-19	ncMonocyte
SGK11	3.72046651724608e-18	0.579782529175388	0.39	0.108	5.9069846894316e-14	ncMonocyte
RAP2B	2.92729793170271e-28	0.5792415504367	0.31	0.052	4.6476709261644e-24	ncMonocyte
SEMA4A1	1.09123664695452e-100	0.574727973396042	0.28	0.013	1.73255642436968e-96	ncMonocyte
DUSP23	1.30609437887687e-29	0.569974448376005	0.26	0.036	2.0736860453428e-25	ncMonocyte
ANXA13	2.4300030442115e-18	0.569438263119696	0.7	0.29	3.85811583329460e-14	ncMonocyte
H3F3A2	1.40142886732785e-21	0.567322279180066	0.94	0.806	2.22504861265643e-17	ncMonocyte
LILRB41	9.69039706525357e-66	0.566297087117332	0.26	0.017	1.53854434205031e-61	ncMonocyte
CTSB1	3.04438203687653e-20	0.566023441902274	0.33	0.075	4.83356535994887e-16	ncMonocyte
ALDOA2	5.90646002018806e-18	0.565787864431089	0.83	0.458	9.37768657405258e-14	ncMonocyte
MIR22HG1	2.74747578801878e-42	0.56550549313153	0.35	0.047	4.36216730863741e-38	ncMonocyte
EFHD22	9.50487694513625e-30	0.565281222308252	0.48	0.104	1.50908931257928e-25	ncMonocyte
CFL13	5.74910205426494e-18	0.564921220277837	0.94	0.701	9.12784933155645e-14	ncMonocyte
LAPTM4A2	5.61261650312475e-23	0.563860262074809	0.74	0.262	8.91115122201116e-19	ncMonocyte
RAB11FIP1	9.71393173333992e-44	0.563290894936047	0.44	0.068	1.54228094130238e-39	ncMonocyte
YWHAB1	1.57711599706258e-14	0.558607367431489	0.72	0.319	2.50398706853626e-10	ncMonocyte
MNDA1	3.70850671735018e-41	0.557148617387223	0.31	0.038	5.88799611513687e-37	ncMonocyte
ICAM11	1.12061071598429e-21	0.55419446895927	0.26	0.047	1.77919363376825e-17	ncMonocyte
TMSB102	6.54201000992418e-17	0.551333462039418	0.99	0.92	1.03867492927566e-12	ncMonocyte
DBI3	4.51634918604647e-12	0.550129365226435	0.58	0.251	7.17060760268599e-08	ncMonocyte
PTRHD1	5.58805546395999e-28	0.549761153771241	0.53	0.126	8.87215566012928e-24	ncMonocyte
LAP3	3.12576689014135e-14	0.549089158899472	0.39	0.123	4.96278009147742e-10	ncMonocyte
PYCARD2	1.5693214942294e-17	0.545244010888742	0.35	0.092	2.49161173638802e-13	ncMonocyte
TGFBI	8.26697515795456e-83	0.544813948435386	0.33	0.022	1.31254764582845e-78	ncMonocyte
ACTG13	9.94407156800946e-12	0.54369126074572	0.84	0.604	1.57882024285286e-07	ncMonocyte
NR4A3	1.25425062480343e-18	0.542580897906089	0.26	0.053	1.9913737170004e-14	ncMonocyte
MYL63	2.0581981483529e-14	0.541222062224201	0.93	0.675	3.26780120013991e-10	ncMonocyte
LACTB	6.19137516715292e-36	0.541001881301095	0.42	0.073	9.83004635288869e-32	ncMonocyte
VASP1	1.12200475360438e-30	0.540155882681697	0.58	0.138	1.78140694729767e-26	ncMonocyte
RHOG2	1.03768614762828e-20	0.538003673650804	0.68	0.237	1.64753429658942e-16	ncMonocyte
PLD4	2.65785318250532e-69	0.537302562929843	0.31	0.023	4.2198734978637e-65	ncMonocyte
ARF62	3.32120370149199e-16	0.534556987238417	0.68	0.286	5.27307511685883e-12	ncMonocyte
RIPK21	4.52879515661967e-48	0.531908400595378	0.44	0.062	7.19036807016505e-44	ncMonocyte
COPE2	7.4323943143574e-16	0.530457880854918	0.76	0.343	1.18004124529052e-11	ncMonocyte
LGMN	1.63648564308704e-68	0.529851047919245	0.36	0.032	2.5982482555293e-64	ncMonocyte
YBX11	1.73632303572476e-18	0.527751145553775	0.95	0.795	2.75676008382021e-14	ncMonocyte
HERPUD12	2.98764432057503e-14	0.525279519688964	0.72	0.317	4.74348288777697e-10	ncMonocyte
TNFSF13B	5.91330370880043e-55	0.524737106707515	0.36	0.038	9.38855229846245e-51	ncMonocyte
ZYX1	5.49989247860806e-37	0.522052770672722	0.51	0.1	8.73217928828602e-33	ncMonocyte
CTSS1	1.92063303777717e-23	0.521760711357858	0.64	0.206	3.04938907407881e-19	ncMonocyte
ITGB22	5.85343546333633e-17	0.51919409035301	0.62	0.242	9.29349948513909e-13	ncMonocyte
NABP1	9.29409365715702e-20	0.518773522976392	0.36	0.086	1.47562324994682e-15	ncMonocyte
CYB5R3	2.50062081525802e-16	0.518436019540234	0.31	0.077	3.97023566838516e-12	ncMonocyte
FAM26F	2.40464264324501e-25	0.517541038901745	0.37	0.075	3.81785112468011e-21	ncMonocyte
HEXB	1.98536304147772e-44	0.513746180278035	0.4	0.056	3.15216090095417e-40	ncMonocyte
PTS	2.0696083903681e-18	0.513646285380029	0.26	0.053	3.28591724138743e-14	ncMonocyte
[truncated: 1,625 more rows]
